# Supplementary material for: Characterization and Regulation of Aquaporin Genes of Sorghum [Sorghum bicolor (L.) Moench] in Response to Waterlogging Stress
Source: Front Plant Sci. 2017 May 30;8:862. doi: 10.3389/fpls.2017.00862 (PMC5447673; doi:10.3389/fpls.2017.00862)
Supplement: Supplementary file 1 [file Table_1.XLSX]

## Sheet: Sheet1
Table S1. Primer pairs for real-time quantitative PCR.
Gene ID	Annotation	Sence primer	Anti-sensce primer
01G112600	actin	TTGCTGACAGGATGAGCAAG	AATCCACATCTGCTGGAAGG
Sobic.002G125000	PIP2-6	ATTCCAGAGCGGATTCTACG	TGTAGACGAGCACGAAGGTG
Sobic.002G281000	PIP2-7	TCATGAAGGTGCCCTACAAC	AAGACGGTGTACACGAGGATG
Sobic.003G007200	TIP4-4	TACTGGGTTGGGCCTCTTATC	AAGTGGTCATCCCTAGGAAGC
Sobic.003G098100	NIP4-1	ATGGCGGAGAAAGACTTCG	AACTCCCGTACGAAATGACC
Sobic.004G295100	TIP2-1	ATCCTGACGGGCATCTTCTAC	TGGGTCACGAACTTGAGGAG
Sobic.006G150100	PIP2-5	ACGACAAGACCTGGGATGAC	TCAGCACGTACTGGTGATACG
Sobic.006G170500	TIP5-1	TCTCCCTCAACCTCTTCTCC	TACACCAGCAGGAACGTGAG
Sobic.010G087900	PIP1-6	ATGATCTTCGCGCTCGTC	TGCATCACCACGTAGTAGACC
Sobic.010G146100	TIP2-2	TGTCGGGTAACATTGCCTTC	CAACTTGGTGTATGCGATGG
