# Supplementary material for: Characterization and Regulation of Aquaporin Genes of Sorghum [Sorghum bicolor (L.) Moench] in Response to Waterlogging Stress
Source: Front Plant Sci. 2017 May 30;8:862. doi: 10.3389/fpls.2017.00862 (PMC5447673; doi:10.3389/fpls.2017.00862)
Supplement: Supplementary file 2 [file Table_2.XLSX]

## Sheet: Sheet1
Table S2. Sorghum aquaporin gene RNAseq data from control and waterlogging stressed root tips and root bases after 18 hours and 96 hours of waterlogging stress in the raw count format. For genes with significant differences in transcript abundance, Log2-fold changes of flooded vs control treatment are indicated (Columns AY through BF). C-Control. W-Waterlogging. R-Replication. TG-Tolerant genotyp…
Sorghum gene ID	Aquaporin ID	C-R1-TG1.T.18	C-R2-TG1.T.18	C-R3-TG1.T.18	W-R1-TG1.T.18	W-R2-TG1.T.18	W-R3-TG1.T.18	C-R1-SG1.T.18	C-R2-SG1.T.18	C-R3-SG1.T.18	W-R1-SG1.T.18	W-R2-SG1.T.18	W-R3-SG1.T.18	C-R1-TG1.B.18	C-R2-TG1.B.18	C-R3-TG1.B.18	W-R1-TG1.B.18	W-R2-TG1.B.18	W-R3-TG1.B.18	C-R1-SG1.B.18	C-R2-SG1.B.18	C-R3-SG1.B.18	W-R1-SG1.B.18	W-R2-SG1.B.18	W-R3-SG1.B.18	C-R1-TG1.T.96	C-R2-TG1.T.96	C-R3-TG1.T.96	W-R1-TG1.T.96	W-R2-TG1.T.96	W-R3-TG1.T.96	C-R1-SG1.T.96	C-R2-SG1.T.96	C-R3-SG1.T.96	W-R1-SG1.T.96	W-R2-SG1.T.96	W-R3-SG1.T.96	C-R1-TG1.B.96	C-R2-TG1.B.96	C-R3-TG1.B.96	W-R1-TG1.B.96	W-R2-TG1.B.96	W-R3-TG1.B.96	C-R1-SG1.B.96	C-R2-SG1.B.96	C-R3-SG1.B.96	W-R1-SG1.B.96	W-R2-SG1.B.96	W-R3-SG1.B.96
Sobic.001G208500.1.v2.1	SbTIP1-3	0	0	0	0	2	5	7	5	1	0	0	0	0	0	0	0	0	0	0	0	0	0	0	0	1	1	113	0	0	0	0	0	0	0	0	0	0	0	7	0	0	0	0	0	0	0	0	0
Sobic.001G389900.1.v2.1	SbSIP2-1	450	1103	604	489	1494	447	298	146	137	542	608	596	240	272	224	643	521	447	256	121	158	557	512	513	268	325	101	846	858	851	262	364	312	620	749	710	296	325	246	546	522	688	275	271	264	465	810	665
Sobic.001G505100.1.v2.1	SbTIP1-1	40511	1732	37134	26461	1588	24177	19309	15993	14927	6751	7247	22912	7832	5088	3538	4586	4108	403	10088	4607	6896	5998	5490	3096	27660	29944	22638	44804	24324	44210	13678	22045	16140	702	739	735	19581	19302	14816	101	96	602	3163	1113	2572	540	454	763
Sobic.001G535900.1.v2.1	SbTIP3-1	0	0	0	0	0	0	0	0	0	0	0	0	0	0	0	0	0	0	0	0	0	0	0	0	0	0	0	0	0	0	0	0	0	0	0	0	0	0	0	0	0	0	0	0	0	0	0	0
Sobic.002G124700.1.v2.1	SbPIP2-2	18972	4297	29120	23658	6488	21530	13033	10084	9114	10284	11485	18732	5700	4799	2835	6696	6265	1908	7683	3465	5529	7042	6275	4150	16523	17563	10827	29491	17063	29492	12747	19493	12492	2247	2763	2531	14217	13680	8780	1867	1936	4274	4327	2609	2653	2353	3765	3373
Sobic.002G125000.1.v2.1	SbPIP2-6	142	37	440	359	6	322	76	35	43	83	89	97	90	26	7	521	517	10	115	42	45	85	78	59	107	116	33	109	179	130	392	648	201	1	3	6	280	266	142	8	6	13	8	2	7	3	14	8
Sobic.002G125200.1.v2.1	SbPIP2-1	46	14	73	106	3	86	2	0	0	0	0	0	106	24	17	482	424	3	0	0	1	0	1	0	16	28	4	0	14	2	3	1	0	1	0	0	196	206	265	8	8	15	0	0	0	0	0	0
Sobic.002G125300.1.v2.1	SbPIP2-8	18	0	78	28	2	23	85	17	19	35	40	32	12	1	2	144	145	0	94	30	47	66	65	45	6	3	1	62	4	76	235	321	119	1	1	2	48	61	139	1	2	0	2	1	4	0	5	1
Sobic.002G125500.1.v2.1	SbPIP2-4	3	0	13	11	0	7	5	6	2	1	4	0	0	1	1	6	4	0	6	3	2	3	6	0	6	2	1	11	1	6	13	33	8	0	0	0	6	11	13	0	0	0	0	1	0	0	0	0
Sobic.002G125700.1.v2.1	SbPIP2-6	6278	1102	8571	7778	2104	6780	3521	2217	2029	13663	14966	16664	2310	978	635	8208	7706	653	3341	929	1481	6067	5531	3484	2723	3058	1294	15778	7436	15651	3111	4985	2740	656	731	779	5191	4964	3044	484	580	1427	902	925	856	585	2598	901
Sobic.002G281000.1.v2.1	SbPIP2-7	0	0	2	0	0	0	0	1	0	0	0	0	2	5	2	0	1	1	11	5	0	0	0	1	1	0	0	0	0	0	0	0	0	0	0	0	0	6	2	1	0	0	1	28	14	0	1	0
Sobic.003G006600.1.v2.1	SbTIP4-1	0	2	0	3	0	4	0	2	0	0	0	0	0	0	0	0	0	0	2	1	2	0	1	0	0	0	6	0	0	0	23	30	7	0	0	0	2	1	12	1	1	3	1	2	4	0	0	0
Sobic.003G007200.1.v2.1	SbTIP4-4	48	0	65	61	2	54	28	37	34	5	3	10	46	85	60	10	8	6	48	39	66	15	12	11	36	62	10	22	9	20	39	55	37	3	2	4	59	60	57	11	12	37	67	55	43	12	30	30
Sobic.003G026400.1.v2.1	SbNIP1-2	7	33	15	72	1	55	52	175	144	114	128	43	87	105	147	203	176	29	331	239	336	507	445	332	19	14	40	4	10	3	85	123	294	24	30	28	110	114	189	16	21	14	622	680	822	42	48	77
Sobic.003G098100.1.v2.1	SbNIP4-1	5	2	5	9	1	11	6	2	1	4	1	5	0	1	5	2	2	2	10	0	1	7	6	9	5	12	4	12	12	13	3	5	12	86	108	88	1	0	4	1	0	1	17	44	30	182	58	262
Sobic.003G445300.1.v2.1	SbTIP1-2	0	0	0	0	0	0	0	0	0	0	0	0	0	0	0	0	0	0	0	0	0	0	0	0	0	0	0	0	0	0	0	0	0	0	0	0	0	0	0	0	0	0	0	0	0	0	0	0
Sobic.004G102200.1.v2.1	SbNIP1-1	0	0	0	0	0	1	1	0	0	0	0	0	39	29	81	15	9	12	26	28	48	14	7	11	0	0	1	0	0	0	9	6	0	0	0	0	14	24	35	40	31	155	290	70	60	85	344	116
Sobic.004G222000.1.v2.1	SbPIP2-3	18258	595	28858	24215	1034	22057	6901	5610	4842	1905	2045	19822	8473	3244	2523	7603	6841	216	7856	2694	4159	5160	4718	2387	12580	13151	4341	44092	12312	43916	12681	19511	6214	127	138	137	17410	17110	13246	321	298	1468	1668	240	404	530	226	733
Sobic.004G238100.1.v2.1	SbNIP2-1	351	789	2634	1400	458	1196	548	2619	2230	1308	1413	1023	4508	3070	3111	3696	3476	337	6486	5986	8859	3146	2925	1932	392	461	1441	2367	1017	2345	4917	7763	2945	356	416	420	11575	11322	11761	1016	1048	3413	6785	1187	1011	889	977	1238
Sobic.004G288700.1.v2.1	SbPIP1-3	28778	3393	37518	38886	2520	34521	19443	24144	19567	9956	11096	32915	13181	12957	9043	13849	12626	1697	17456	11217	16319	13007	12048	4011	29931	32158	25232	44130	13751	43045	22004	34327	16910	5160	6028	5790	34397	32830	30099	1130	1080	3181	9851	3896	4210	2825	1801	3854
Sobic.004G295100.1.v2.1	SbTIP2-1	32669	608	52492	33677	725	29829	23749	9055	8270	18177	19928	25278	10137	2630	1257	10641	9705	170	18976	5611	8801	8466	7718	3698	25643	28398	10771	55447	21243	54786	27033	41930	17642	212	258	292	20849	20238	13205	77	80	373	2018	433	638	457	275	639
Sobic.004G351200.1.v2.1	SbPIP1-5	3535	362	5845	6942	427	6383	3025	3219	2860	122	130	271	4537	2900	1864	5352	4976	222	2831	1424	2236	1672	1572	297	2752	3141	2833	932	258	916	2987	4505	1564	21	43	31	10724	10626	11177	55	66	438	469	50	49	37	45	54
Sobic.005G091600.1.v2.1	SbSIP1-1	346	3571	424	1046	1783	997	288	906	782	1597	1788	1179	1093	2814	4174	1348	1284	1499	877	1005	1388	1189	1213	1098	162	149	482	432	1005	433	452	731	1314	2430	2879	2802	1209	1182	1606	2577	2829	3934	3617	2077	2892	3988	2512	5505
Sobic.006G150100.1.v2.1	SbPIP2-5	4437	81	7525	5132	57	4548	2690	3387	3198	147	174	1245	4926	3431	2272	2639	2577	75	4992	3450	5408	2424	2295	453	4421	4962	2623	3635	511	3647	7752	11849	3924	40	50	43	10266	10086	10084	37	65	144	1435	239	187	91	94	153
Sobic.006G155300.1.v2.1	SbTIP3-3	0	0	16	5	2	4	2	9	4	5	5	2	1	1	5	6	3	3	0	5	5	3	3	3	0	0	6	0	22	1	1	0	2	9	15	9	5	3	39	16	13	2	5	5	5	3	0	2
Sobic.006G170500.1.v2.1	SbTIP5-1	3	1	7	3	0	8	9	3	5	6	5	5	15	4	2	4	9	2	6	10	10	8	9	10	3	2	3	27	5	26	8	10	8	0	2	0	15	12	19	5	1	1	6	7	6	1	0	1
Sobic.006G170600.1.v2.1	SbTIP2-3	7988	248	6898	8131	186	7400	3244	4496	4129	7285	7952	25526	6951	1787	1056	4797	4323	95	9464	3627	5611	8913	8169	1741	10153	11285	3683	37808	4155	37887	9529	14605	5344	501	627	563	10842	10684	10967	40	56	160	1259	102	107	68	131	120
Sobic.006G176700.1.v2.1	SbPIP1-4	19826	2382	29992	21402	1375	18978	13642	10946	10062	7507	8364	12867	7276	6713	6367	7817	7394	1203	10857	5619	8323	7175	6568	3624	14010	14754	9706	35844	14832	35305	15364	23807	12221	1488	1745	1679	17807	16678	14690	918	1002	3421	6230	3537	3825	1957	3558	2843
Sobic.007G038500.1.v2.1	SbNIP3-2	100	5	40	170	25	160	44	71	74	63	66	26	178	93	124	23	25	12	154	52	88	55	33	33	55	76	60	208	38	224	35	36	22	13	24	16	199	191	167	42	33	29	251	39	57	41	40	52
Sobic.007G039500.1.v2.1	SbNIP3-1	0	0	0	0	0	0	0	0	0	0	0	0	0	0	0	0	0	0	0	0	0	0	0	0	0	0	0	0	0	0	0	0	0	0	0	0	0	0	0	0	0	0	0	0	0	0	0	0
Sobic.007G039600.1.v2.1	SbNIP3-3	2	554	9	1	96	2	0	0	0	39	32	86	6	3	7	219	184	54	0	0	1	295	221	164	1	0	0	0	9	1	1	0	0	0	0	0	1	1	1	40	39	67	0	0	0	0	3	1
Sobic.007G124600.1.v2.1	SbTIP1-3	1	0	0	1	0	0	0	1	0	0	1	1	0	0	0	0	1	0	3	3	1	1	1	0	2	1	0	4	1	2	0	2	0	0	0	0	1	4	4	0	1	0	0	0	1	0	0	0
Sobic.009G075900.1.v2.1	SbNIP1-3	128	15	169	291	10	260	60	234	182	43	38	41	158	325	405	21	32	16	119	91	138	29	29	37	78	132	104	81	58	80	125	150	201	5	3	6	188	174	269	12	7	13	204	92	141	21	29	33
Sobic.009G085900.1.v2.1	SbTIP4-2	18	26	19	137	32	134	106	137	102	33	25	19	391	892	1171	106	80	44	213	158	273	61	51	85	83	78	201	6	19	11	119	210	467	63	77	77	342	354	582	173	158	307	1722	975	2650	409	468	582
Sobic.009G131500.1.v2.1	SbSIP1-2	1284	539	1254	1221	602	1179	763	666	594	519	496	635	762	1053	902	596	561	328	936	612	852	610	501	434	988	1044	503	1083	971	1143	726	1139	989	345	419	380	1109	1106	1009	440	489	586	1000	680	898	581	757	762
Sobic.010G087900.1.v2.1	SbPIP1-6	8	156	2	46	10	44	26	22	16	58	73	18	1107	354	169	2712	2455	74	1573	807	1355	1219	1058	235	5	3	18	1	0	2	140	194	40	30	52	46	927	842	1852	38	37	11	327	60	39	12	6	14
Sobic.010G092600.1.v2.1	SbNIP2-3	1414	228	2857	1357	649	1344	1263	408	386	211	215	781	571	1831	943	404	348	56	883	678	999	219	169	126	797	853	271	2271	2127	2311	977	1514	945	260	297	273	623	633	526	70	76	42	2577	5349	4725	25	103	35
Sobic.010G146100.1.v2.1	SbTIP2-2	5960	82	3971	3334	114	3097	476	3546	3317	267	362	4900	1449	845	638	28	22	42	343	799	1196	106	142	32	1106	1249	989	1599	619	1541	1898	2881	590	4	9	2	1819	1848	654	9	8	15	107	6	31	2	7	6
Sobic.010G164100.1.v2.1	SbNIP4-2	0	0	0	0	0	0	0	0	0	0	0	0	0	0	0	0	0	0	0	0	0	0	0	0	0	0	0	0	0	0	0	0	0	0	1	0	0	0	0	0	0	0	0	0	0	0	0	0
Sobic.K007000.1.v2.1	SbPIP2-9	511	11	506	547	52	487	511	127	97	19	20	74	66	11	5	20	31	2	124	15	22	37	29	19	515	549	177	448	111	404	294	492	401	0	2	1	80	96	78	0	0	0	8	0	2	1	1	2
[truncated: 8 more columns]
