# Supplementary material for: Characterization and Regulation of Aquaporin Genes of Sorghum [Sorghum bicolor (L.) Moench] in Response to Waterlogging Stress
Source: Front Plant Sci. 2017 May 30;8:862. doi: 10.3389/fpls.2017.00862 (PMC5447673; doi:10.3389/fpls.2017.00862)
Supplement: Supplementary file 3 [file Table_3.XLSX]

## Sheet: Sheet1
Table S3. P-values obtained from ANOVA analysis of transcript abundance data for 9 sorghum aquaporins in response to different durations of waterlogging stress (18 and 96 h) and root tissues (root tip and base)
	SbPIP1-6	SbPIP2-5	SbPIP2-6	SbPIP2-7	SbTIP2-1	SbTIP2-2	SbTIP4-4	SbTIP5-1	SbNIP4-1
Genotype	0.0009	0.999	0.9985	<.0001	0.0732	<.0001	<.0001	<.0001	0.0129
time periods (18 and 96h)	<.0001	<.0001	<.0001	<.0001	0.0024	<.0001	<.0001	0.8968	0.0003
Root (Tip and Base)	<.0001	<.0001	0.0003	<.0001	<.0001	<.0001	0.8355	<.0001	0.0025
Replication	0.6846	0.0746	0.3914	0.1156	0.0481	0.5334	0.0117	0.0226	0.2143
Gen*Env	<.0001	<.0001	0.0019	<.0001	<.0001	<.0001	<.0001	<.0001	<.0001
Gen*root	0.0132	<.0001	<.0001	<.0001	<.0001	<.0001	<.0001	<.0001	<.0001
Env*root	0.0001	<.0001	0.0108	<.0001	<.0001	0.4119	<.0001	<.0001	<.0001
Gen*Env*root	0.0087	<.0001	<.0001	0.0015	<.0001	<.0001	<.0001	<.0001	<.0001
