# Supplementary material for: Characterization and Regulation of Aquaporin Genes of Sorghum [Sorghum bicolor (L.) Moench] in Response to Waterlogging Stress
Source: Front Plant Sci. 2017 May 30;8:862. doi: 10.3389/fpls.2017.00862 (PMC5447673; doi:10.3389/fpls.2017.00862)
Supplement: Supplementary file 4 [file Table_4.XLSX]

## Sheet: Arabidopsis
Table S4. Arabidopsis (Van Veen et al., 2016; Liu et al., 2005; Mustroph et al., 2014) , rice (Narsai et al., 2011; Lasanthi et al., 2007; Kawahara et al., 2016) and maize (Campbell et al., 2015) aquaporin differentially expressed genes in waterlogging or submergence or hypoxia or anoxia stress. Genes included in the list were select based on Log2 of fold changes (FC) > 2 in transcript abundance.
			Van Veen et al. (2016). Eight Arabidopsis genotypes were exposed to submergence and control treatments.																Liu et al. (2005). Wild type and transgenic genotype were exposed to hypoxiz stres for different time periods.																		Mustroph et al. (2014). Summary of previously published research (Mustroph et al. 2009; Hsu et al. 2011; Lee et al. 2011; Chang et al. 2012)
			Submergence (Submergence experiments were performed after plants reached a developmental stage of 10 leaves. Pots complete submergence for 4 h in tubs.)																Seeds were then sown into 200 mL of liquid medium. After 13 d, hypoxic and normoxic treatments were imposed with low-oxygen gas composed of 3% O2:0.03% [13C]CO2:97% N2 and ambient gas composed of 21% O2:0.03% [13C]CO2:79% N2 (Sigma-Isotek, St. Louis), respectively.																		Submergence (plants of uniform size at ten-leaf stage completely submerged in water-filled tanks pre-equilibrated for 1 d at 20°C in complete darkness.), hypoxia (seeds were grown vertically on the surface of solid MS media, Hypoxia stress (HS) was imposed after the end of the light period after 7 d, by gassing in chambers with 99.99% (vol/vol) argon for 2 h at <5 to 7 μmol photons m−2 s−1 light)…
			log2 fold change																log2-transformed ratios of hypoxia-treated compared to normoxia-treated plants for the time given																		Genes differentially expressed (Preferential DEGs (pDEGs) were defined by Mustroph et al. (2014) as those that were significantly induced/reduced in at least three of seven samples for hypoxia, one of two samples for submergence and three of five samples for waterlogging.
Arobidopsis gene ID	AQP ID	Responce	BAY_R_FC.SDvAD	C24_R_FC.SDvAD	COL_R_FC.SDvAD	CVI_R_FC.SDvAD	ITA_R_FC.SDvAD	KAS_R_FC.SDvAD	LP26_R_FC.SDvAD	WS2_R_FC.SDvAD	BAY_S_FC.SDvAD	C24_S_FC.SDvAD	COL_S_FC.SDvAD	CVI_S_FC.SDvAD	ITA_S_FC.SDvAD	KAS_S_FC.SDvAD	LP26_S_FC.SDvAD	WS2_S_FC.SDvAD	WT_pre	WT_post	WT_30m	WT_1h	WT_2h	WT_3h	WT_6h	WT_12h	WT_24h	T5_pre	T5_post	T5_30m	T5_1h	T5_2h	T5_3h	T5_6h	T5_12h	T5_24h	root more induced (hypoxia)	root more reduced (hypoxia)	shoot more induced (hypoxia)	shoot more reduced (hypoxia)	root more induced (submerged)	root more reduced (submerged)	shoot more induced (submerged)	shoot more reduced (submerged)	root more induced (waterlogged)	root more reduced (waterlogged)	shoot more induced (waterlogged)	shoot more reduced (waterlogged)
AT4G19030.1	AtNIP1;1	Down	0.4	0.51	0.63	0.06	-0.01	0.23	0.7	0.88	-1.93	-2.31	-1.11	-1.43	-4.8	-5	-0.77	1.09	-0.13065	-0.0327108	0.137913	0.0206279	-0.164019	0.218633	-0.418976	-0.735788	-0.157368	0.0132983	-0.30013	0.364074	0.0769324	-0.0604041	-0.209108	0.366134	-0.814857	-0.383008	0	0	0	0	0	0	0	0	0	4	0	0
AT4G18910.1	AtNIP1;2	Non significant	-0.12	0	-0.51	-0.14	-0.13	-0.34	-0.32	-0.3	-0.01	-0.6	-0.52	-0.26	-0.2	-0.59	0.16	0.04	-	-	-	-	-	-	-	-	-	-	-	-	-	-	-	-	-	-	-	-	-	-	-	-	-	-	-	-	-	-
AT2G34390.1	AtNIP2;1	UP	4.75	4.3	4.96	4.28	4.54	5.05	3.69	4.2	2.87	2.12	-0.59	1.96	3.1	6.18	1.59	0.85	0.59994	0.148016	0.482484	2.30419	4.12555	4.54909	3.52044	3.54971	2.72612	1.34715	0.443921	0.726126	2.30888	4.65926	4.31016	4.25225	2.92345	3.73136	7	0	0	0	2	0	0	0	5	0	0	0
AT1G31885.1	AtNIP3;1	UP	0.09	-0.17	0.12	0.13	0.04	-0.35	-0.3	-0.16	0.93	-0.5	-0.18	1.94	-1	0.03	0.2	-0.15	0.0233204	0.163557	0.00232681	0.19271	0.290415	0.807296	0.643213	0.677274	0.446098	-0.0594099	-0.220538	0.123237	0.0730451	0.643592	0.36288	0.508804	1.25805	0.850189	0	0	0	0	0	0	0	0	3	0	0	0
AT5G37810.1	AtNIP4;1	Non significant	-	-	-	-	-	-	-	-	0	0	0	0	0	0	0	0	-	-	-	-	-	-	-	-	-	-	-	-	-	-	-	-	-	-	-	-	-	-	-	-	-	-	-	-	-	-
AT5G37820.1	AtNIP4;2	Up or Down	4.09	0	1.82	-2.43	-0.82	1.1	0.43	0	0	0	0	0	0	0	0	0	-	-	-	-	-	-	-	-	-	-	-	-	-	-	-	-	-	-	-	-	-	-	-	-	-	-	-	-	-	-
AT4G10380.1	AtNIP5;1	Non significant	0.34	0.54	0.21	0.28	0.19	-0.04	0.26	0.31	0.65	0.71	-1.15	-0.19	-0.4	0.13	1.13	0.36	-	-	-	-	-	-	-	-	-	-	-	-	-	-	-	-	-	-	-	-	-	-	-	-	-	-	-	-	-	-
AT1G80760.1	AtNIP6;1	Non significant	0.19	0.06	-0.6	-0.49	-0.43	-0.37	-0.09	-0.34	-0.69	-0.37	-0.98	-0.74	-1.4	-0.79	-0.25	-0.43	-	-	-	-	-	-	-	-	-	-	-	-	-	-	-	-	-	-	-	-	-	-	-	-	-	-	-	-	-	-
AT3G06100.1	AtNIP7;1	Non significant	-0.09	-0.79	0.9	0.97	0.02	-1.31	-0.28	1.04	-0.22	-1.15	0.94	0.04	-0.4	-0.17	0.15	-0.8	-	-	-	-	-	-	-	-	-	-	-	-	-	-	-	-	-	-	-	-	-	-	-	-	-	-	-	-	-	-
AT3G61430.2	AtPIP1;1	Non significant	-0.34	-0.28	-0.12	-0.25	-0.28	-0.34	-0.29	-0.39	0.41	0.56	0.85	0.36	0.6	0.39	0.66	0.27	-0.178117	-0.271218	-0.0545489	-0.081436	-0.55208	-0.636178	-0.669611	-0.84169	-0.639769	-0.138156	-0.0937363	0.222407	-0.0872268	-0.568042	-0.931369	-0.384403	-1.23524	-0.810912	-	-	-	-	-	-	-	-	-	-	-	-
AT2G45960.1	AtPIP1;2	Non significant	-0.6	-0.45	-0.59	-0.46	-0.42	-0.59	-0.57	-0.58	-0.53	-0.58	-0.44	-0.39	-0.5	-0.55	-0.41	-0.43	-0.0993132	-0.0971554	0.0826308	-0.0842068	-0.52769	-0.329929	-0.421494	-0.649929	-0.630319	#DIV/0!	0.119442	0.206247	#DIV/0!	-0.0949272	#DIV/0!	-0.455349	-0.72692	-0.707322	-	-	-	-	-	-	-	-	-	-	-	-
AT1G01620.1	AtPIP1;3	Non significant	-0.26	-0.08	-0.03	0.16	0.03	-0.16	-0.14	-0.17	-0.69	-0.37	-0.7	-0.51	-0.8	-0.54	-0.77	-0.58	-0.246406	-0.30115	0.000883998	-0.0171488	-0.165587	-0.102774	-0.640204	-0.835271	-0.915249	-0.345463	-0.0843349	0.191984	0.0312628	-0.0983393	-0.724295	-0.318886	-0.932182	-0.859124	-	-	-	-	-	-	-	-	-	-	-	-
AT4G00430.1	AtPIP1;4	Down	-0.23	0.12	-0.28	-0.23	-0.42	-0.06	-0.26	-0.16	-0.67	-1.21	-1.23	-0.86	-1.1	-0.82	-1.01	-0.9	-	-	-	-	-	-	-	-	-	-	-	-	-	-	-	-	-	-	0	0	0	0	0	0	0	0	0	3	0	0
AT4G23400.1	AtPIP1;5	Non significant	-0.17	-0.21	-0.09	-0.06	-0.09	-0.2	-0.24	-0.21	-0.23	-0.34	-0.04	-0.16	0	-0.26	-0.89	-0.62	-	-	-	-	-	-	-	-	-	-	-	-	-	-	-	-	-	-	-	-	-	-	-	-	-	-	-	-	-	-
AT3G53420.1	AtPIP2;1	Down	-0.48	-0.27	-0.26	-0.04	-0.04	-0.33	-0.38	-0.49	-1.26	-0.68	-1.29	-1.07	-0.9	-0.55	-0.63	-0.92	-	-	-	-	-	-	-	-	-	-	-	-	-	-	-	-	-	-	0	0	0	0	0	0	0	1	0	0	0	0
AT2G37170.1	AtPIP2;2	Non significant	-0.38	-0.35	-0.33	-0.45	-0.32	-0.38	-0.35	-0.56	-0.81	-0.85	-0.24	-0.73	-0.6	-0.94	-0.49	-0.89	-0.165751	-0.198649	-0.0127185	-0.140088	-0.326869	-0.3356	-0.384051	-0.365157	-0.366884	-0.131102	-0.0807926	0.164336	0.0226417	-0.185558	-0.553736	-0.344947	-0.728264	-0.590953	-	-	-	-	-	-	-	-	-	-	-	-
AT2G37180.1	AtPIP2;3	Non significant	-0.87	-0.72	-0.67	-0.23	-0.39	-0.62	-0.69	-1.05	-0.7	-1.27	-0.18	-0.38	-0.4	-0.64	-0.38	-0.63	-	-	-	-	-	-	-	-	-	-	-	-	-	-	-	-	-	-	-	-	-	-	-	-	-	-	-	-	-	-
AT5G60660.1	AtPIP2;4	Non significant	0.12	0	0.18	0.15	-0.03	-0.07	0.03	0.13	-0.12	-0.66	-0.44	0.59	-0.8	-0.84	-0.42	-0.57	-0.163058	-0.614482	-0.047337	-0.0286608	-0.171821	-0.0882209	-0.574197	-1.21429	-1.02158	-0.181902	-0.379812	0.279169	-0.0462706	-0.136971	-0.482305	-0.221413	-1.56997	-1.27629	-	-	-	-	-	-	-	-	-	-	-	-
AT3G54820.1	AtPIP2;5	Down	-0.37	-0.07	-0.81	-0.68	-0.74	-0.59	-0.52	-0.36	-1.01	-0.88	-1.59	-1.05	-1.5	-1.7	-0.99	-1.27	-	-	-	-	-	-	-	-	-	-	-	-	-	-	-	-	-	-	0	0	0	0	0	0	0	0	0	3	0	0
AT2G39010.1	AtPIP2;6	Non significant	0.43	-0.57	-0.39	0.27	0.6	-0.54	-0.62	-0.21	-0.47	-0.23	-0.43	-0.3	-0.9	-0.42	-0.58	-0.45	-	-	-	-	-	-	-	-	-	-	-	-	-	-	-	-	-	-	-	-	-	-	-	-	-	-	-	-	-	-
AT4G35100.1	AtPIP2;7	Non significant	-0.29	-0.1	-0.15	0.08	-0.06	-0.1	-0.18	-0.23	-0.07	-0.47	-0.3	0.04	-0.6	-0.29	-0.38	-0.55	-0.205871	-0.426937	0.0748083	-0.0672356	0.00612003	0.0916507	-0.210968	-0.685591	-0.619266	-0.206297	-0.170017	0.109934	-0.0717506	0.0414083	-0.0762968	-0.12393	-0.811206	-0.886669	-	-	-	-	-	-	-	-	-	-	-	-
AT2G16850.1	AtPIP2;8	Non significant	-0.17	0	-0.21	-0.08	-0.29	-0.28	-0.2	0.28	-1.21	-0.84	-0.86	-0.57	-1.2	-1.09	-1.21	-0.82	-	-	-	-	-	-	-	-	-	-	-	-	-	-	-	-	-	-	-	-	-	-	-	-	-	-	-	-	-	-
AT3G04090.1	AtSIP1;1	Non significant	-0.14	-0.02	-0.15	0	-0.08	-0.2	-0.08	-0.04	0.3	0.53	0.42	0.49	0.5	0.49	0.43	0.42	-	-	-	-	-	-	-	-	-	-	-	-	-	-	-	-	-	-	-	-	-	-	-	-	-	-	-	-	-	-
AT5G18290.1	AtSIP1;2	Up	-0.58	0	-0.18	0.15	-0.11	-0.43	-0.19	-0.44	0.76	1.33	1.57	-0.12	1.2	1.39	0.92	-0.03	-	-	-	-	-	-	-	-	-	-	-	-	-	-	-	-	-	-	0	0	0	0	0	0	2	0	0	0	0	0
AT3G56950.1	AtSIP2;1	Non significant	0.03	0.14	-0.04	-0.08	-0.19	0.06	0.01	-0.06	0.23	0.27	0.38	0.01	0.5	0.01	0.28	0.43	0.00260258	0.0522144	-0.0903361	0.0345286	-0.19481	-0.435131	-0.494633	-0.390226	-0.333147	0.0757621	-0.0146349	0.0569824	-0.099485	-0.23957	-0.478611	-0.250752	-0.738356	-0.564712	-	-	-	-	-	-	-	-	-	-	-	-
AT2G36830.1	AtTIP1;1	Non significant	-0.41	-0.53	-0.35	-0.11	-0.28	-0.46	-0.27	-0.38	-0.18	-0.59	-0.27	0.12	0.2	0.17	0.35	0.42	-	-	-	-	-	-	-	-	-	-	-	-	-	-	-	-	-	-	-	-	-	-	-	-	-	-	-	-	-	-
AT3G26520.1	AtTIP1;2	Non significant	-0.21	-0.11	-0.04	0.18	0.02	-0.24	-0.18	-0.15	0.01	0.01	0.05	-0.06	-0.1	0.17	-0.24	-0.11	-0.264185	-0.432261	0.0921562	-0.195128	-0.477477	-0.454872	-0.630356	-1.05743	-0.951174	-0.156941	-0.180525	-0.0309845	-0.0844865	-0.563013	-0.614714	-0.515996	-1.57226	-1.25019	-	-	-	-	-	-	-	-	-	-	-	-
AT4G01470.1	AtTIP1;3		-	-	-	-	-	-	-	-	-	-	-	-	-	-	-	-	-	-	-	-	-	-	-	-	-	-	-	-	-	-	-	-	-	-	-	-	-	-	-	-	-	-	-	-	-	-
AT3G16240.1	AtTIP2;1	Non significant	-0.14	0.11	0.24	0.15	-0.16	-0.04	-0.02	0.1	0.37	-0.01	0.19	0.07	0.1	0.08	0.1	-0.04	-0.145886	-0.477932	0.0593824	-0.113611	-0.348917	-0.525413	-0.315954	-0.726562	-0.805288	-0.068639	-0.239842	-0.149328	0.116717	-0.366915	-0.226253	-0.50726	-1.19569	-1.13598	-	-	-	-	-	-	-	-	-	-	-	-
AT4G17340.1	AtTIP2;2	Down	-0.59	-0.7	-0.81	-0.42	-0.58	-0.7	-0.49	-0.63	-0.69	0.16	0.93	0.51	0	-0.4	-0.56	-0.36	-0.579287	-1.40781	-0.485898	-0.394174	-1.03741	-0.906753	-0.825651	-1.75665	-2.31199	-0.718995	-0.308438	-0.0568566	0.122632	-0.866563	-0.973759	-0.647911	-1.98667	-2.20502	-	-	-	-	-	-	-	-	-	-	-	-
AT5G47450.1	AtTIP2;3	Up or Down	-0.89	-1.19	-1.17	-1.01	-0.47	-0.99	-0.93	-0.66	-7.37	-1.33	0.35	-4.03	-0.6	3.33	0.1	1.09	-0.692351	-1.30997	-0.474123	-0.165047	-0.907588	-1.0257	-1.19944	-1.70706	-2.31793	-0.682708	-0.26043	-0.0233909	0.0278067	-0.704983	-1.25931	-0.674824	-2.11877	-2.43113	-	-	-	-	-	-	-	-	-	-	-	-
AT1G73190.1	AtTIP3;1		-	-	-	-	-	-	-	-	-	-	-	-	-	-	-	-	-	-	-	-	-	-	-	-	-	-	-	-	-	-	-	-	-	-	-	-	-	-	-	-	-	-	-	-	-	-
AT1G17810.1	AtTIP3;2	Up or Down	-1	-4.29	0.12	1.88	-0.14	-0.74	0.82	-1.57	6.28	5.46	9.57	1.28	4.9	5.07	7.5	2.64	-	-	-	-	-	-	-	-	-	-	-	-	-	-	-	-	-	-	0	0	0	0	0	0	2	0	0	0	1	0
AT2G25810.1	AtTIP4;1	Non significant	0.56	0.33	0.66	-0.07	-0.06	0.5	0.55	0.71	-0.05	-0.23	0	-1.04	-0.3	0.22	0.35	-0.12	-	-	-	-	-	-	-	-	-	-	-	-	-	-	-	-	-	-	-	-	-	-	-	-	-	-	-	-	-	-
AT3G47440.1	AtTIP5;1		-	-	-	-	-	-	-	-									-	-	-	-	-	-	-	-	-	-	-	-	-	-	-	-	-	-	-	-	-	-	-	-	-	-	-	-	-	-

## Sheet: Rice
			Narsai et al. (2011)		Lasanthi et al. (2007)	Kawahara et al., 2016 (http://tenor.dna.affrc.go.jp)
			Hypoxia stress (The anaerobic treatments were carried out on 1-d-old germinated embryos)		Anoxia stress (Plants were grown using a hydroponic system. Twenty-day-old plants were exposed to anoxia by maintaining strict anaerobiosis to <10 μg mL−1 O2)	Flood (Rice seeds were germinated and hydroponically grown in Yoshida’s nutrient medium. After 10 d of germination, seedlings were completely submerged in medium during the experiment.)
Rice gene ID	AQP ID	Response	3 h FC (Fold changes in transcripts were log transformed)	6 h FC (Fold changes in transcripts were log transformed)	Fold(nX)	Rice Annotation Project Database (RAP-DB) ID	1 h FC (log2 fold change)	3 h FC (log2 fold change)	6 h FC (log2 fold change)	12 h FC (log2 fold change)	1 d FC (log2 fold change)	3 d FC (log2 fold change)
LOC_Os02g13870.1	OsNIP1-1	Down	-3.18851	-3.53731	-2X	Os02t0232900	4.22	5.94	6.54	4.71	1.71	1.76
LOC_Os01g10600.1	OsNIP1-2	Non significant	-	-	1X	Os01t0202800	1.02	1.58	1.21	1.73	1.73	1.47
LOC_Os05g11560.1	OsNIP1-3	Down	-	-	-4X	Os05t0205000	1.93	2.96	2.46	1.35	3.03	1.69
LOC_Os06g35930.1	OsNIP1-4	Non significant	-	-	1X	Os06t0552700	1	1	1	1	1	1
LOC_Os02g51110.1	OsNIP2-1	Down	-	-	-2X	Os02t0745100	-1.8	1.2	1.24	1.11	-1.33	-1.11
LOC_Os06g12310.1	OsNIP2-2	Down	-6.09309	-17.7469	-3X	Os06t0228200	-1.67	-2	-1.81	-1.88	-5.19	-7.59
LOC_Os10g36924.1	OsNIP3-1	Down	-	-	-10X	Os10t0513200	1.04	1.1	-1.52	-1.08	-2.02	-1.07
LOC_Os08g05580.1	OsNIP3-3	Non significant	-	-	1X	Os08t0152000	1.23	-1.18	-1.83	-2.28	-5.62	-2.12
LOC_Os08g05590.1	OsNIP3-2a	Non significant	-	-	1X	Os12t0204100	-2.18	-3.35	-2	-1.49	-1.54	1.08
LOC_Os12g10280.1	OsNIP3-2b	Non significant	-	-	1X	Os08t0151900	1	1	1	1	1	1
LOC_Os01g02190.1	OsNIP4-1	Down	-	-	1X	Os01t0112400	1.06	-1.79	-4.86	-1.14	-4.86	-4.86
LOC_Os02g44630.1	OsPIP1-1	Down	-	-2.69395	-2X	Os02t0666200	-1.42	-2.25	-2.58	-3.11	-2.43	-2.79
LOC_Os04g47220.1	OsPIP1-2	Down	-	-	-2X	Os04t0559700	-1.82	-3.64	-4.9	-6.72	-3.43	-3.25
LOC_Os02g57720.1	OsPIP1-3	Down	-	-	-7X	Os02t0823100	-1.43	-3.97	-7.17	-12.98	-2.68	-4.05
LOC_Os07g26690.1	OsPIP2-1	Non significant	-	-	-1X	Os07t0448800	-1.69	-3.53	-5.51	-7.15	-3.9	-4.08
LOC_Os02g41860.1	OsPIP2-2	Down	-2.35758	-7.47889	-5X	Os02t0629200	-1.41	-1.96	-2.74	-4.09	-2.07	-2.45
LOC_Os04g44060.1	OsPIP2-3	Non significant	-	-	1X	Os04t0521100	-2.32	-7.07	-12.77	-18.74	-4.36	-5.42
LOC_Os07g26630.1	OsPIP2-4	Up or Down	-9.42957	-3.65197	4X	Os07t0448100	-2.61	-12.59	-25.88	-32.09	-8.13	-11.31
LOC_Os07g26660.1	OsPIP2-5	Down	-6.13475	-4.1721	-1X	Os07t0448400	-1.75	-9.77	-32.03	-30.96	-17.74	-7.82
LOC_Os04g16450.1	OsPIP2-6	Down	-2.21935	-3.76476	-2X	Os04t0233400	1.05	-1.36	-1.43	-1.58	-1.37	-1.76
LOC_Os09g36930.1	OsPIP2-7	Down	-	-	-2X	Os09t0541000	-1.41	-1.82	-1.08	-1.49	-4.33	-2.97
LOC_Os03g64330.1	OsPIP2-8	Down	-	-	-3X	Os03t0861300	-2.79	-6.38	-6.38	-6.38	-6.38	-6.38
LOC_Os01g08660.1	OsSIP1-1	Down	-	-	-2X	Os01t0182200	-1.03	-1.21	-1.51	-1.95	-1.68	-1.64
LOC_Os03g20410.1	OsSIP2-1	Non significant	-	-	-1X	Os03t0320000	1.09	1.21	-1.17	1.16	1.1	1.33
LOC_Os03g05290.1	OsTIP1-1	Non significant	-	-	-1X	Os03t0146100	-1.1	-1.37	-1.31	-2.3	-1.16	-2.06
LOC_Os01g74450.1	OsTIP1-2	Down	-4.89311	-11.3142	-5X	Os01t0975900	-1.35	-10.43	-14.37	-13.21	-29.79	-13.75
LOC_Os02g44080.1	OsTIP2-1	Down	-	-18.1871	-1X	Os02t0658100	-2.94	-12.88	-21.87	-48.66	-140.02	-79.49
LOC_Os06g22960.1	OsTIP2-2	Non significant	-	-	-1X	Os06t0336200	1.14	1.74	1.6	1.11	-1.12	-1.15
LOC_Os10g35050.1	OsTIP3-1	Up	-	-	3X	Os10t0492600	1.18	-1.24	1.04	1.35	1.22	1.14
LOC_Os04g44570.1	OsTIP3-2	Non significant	-	-	1X	Os04t0527900	3.29	-1.72	-1.72	-1.72	-1.72	-1.72
LOC_Os05g14240.1	OsTIP4-1	Up or Down	6.45544	3.93539	-2X	Os05t0231700	1.49	1.5	1.98	2.16	-1.5	-1.15
LOC_Os01g13130.1	OsTIP4-2	Down	-	-	1X	Os01t0232100		1.64	5.29	-1.62	4.91	2.99
LOC_Os01g13120.1	OsTIP4-3	Down	-	-	-2X	Os01t0232000	1.15	-3.73	-2.35	-1.62	-2.52	-4.41
LOC_Os04g46490.1	OsTIP5-1	Non significant	-	-	-1X	Os04t0550800	-2.13	-2.13	-2.13	1.14	-2.13	-2.13

## Sheet: Maize
			Campbell et al. (2015)
			Submergence (at the V2 stage plants were submerged in a tub)
			log2 fold-change
			24 h				72 h
Maize gene ID	AQP ID	Response	B73	B97	Mo18W	M162W	B73	B97	Mo18W	M162W
GRMZM2G126582	ZmNIP1-1		-	-	-	-	-	-	-	-
AC234180.1	ZmNIP1-2		-	-	-	-	-	-	-	-
GRMZM2G082184	ZmNIP2-1	Down	-2.1	-3.7	-6.01644	-3.5	-	-3.1	-4.16377	-4.4
GRMZM2G028325	ZmNIP2-2	Non significant	-	-	-	-	-	-1.5	-1.35963	-1.4
GRMZM2G137108	ZmNIP2-3	Down	-2.1	-1.5	-	-	-2.3	-	-1.16692	-
GRMZM2G081239	ZmNIP2-4	Down	-	-	-	-	-	-	-1.37194	-2.4
GRMZM2G358161	ZmNIP3-1	Up or Down	-	-	-	-	-	-4.1	3.78664	-
GRMZM2G000471	ZmNIP3-2		-	-	-	-	-	-	-	-
GRMZM2G176209	ZmNIP3-3		-	-	-	-	-	-	-	-
GRMZM2G103214	ZmNIP4-1		-	-	-	-	-	-	-	-
AC209208.3	ZmPIP1-1		-	-	-	-	-	-	-	-
GRMZM2G392975	ZmPIP1-2		-	-	-	-	-	-	-	-
GRMZM2G174807	ZmPIP1-3		-	-	-	-	-	-	-	-
GRMZM2G081843	ZmPIP1-4	Non significant	-	-	-	-	-1.3	-	-	-1.4
GRMZM2G136032	ZmPIP1-5	Down	-9.1		-5.97829	-6.4	-7.2		-6.78247	-6.5
GRMZM2G014914	ZmPIP2-1		-	-	-	-	-	-	-	-
GRMZM2G092125	ZmPIP2-2		-	-	-	-	-	-	-	-
GRMZM2G432926	ZmPIP2-3	Down	-1.7	-3.7	-3.67546	-	-	-2.8	-1.54412	-
GRMZM2G081192	ZmPIP2-4		-	-	-	-	-	-	-	-
GRMZM2G154628	ZmPIP2-5		-	-	-	-	-	-	-	-
GRMZM2G178693	ZmPIP2-6	Down	-3.2	-2.2	-	-	-3.8	-2.8	-2.27599	-
GRMZM2G018649	ZmPIP2-7		-	-	-	-	-	-	-	-
GRMZM2G047368	ZmPIP2-8	Up or Down	-2	-	-	-	-	-	2.87362	-
GRMZM2G065958	ZmSIP1-1		-	-	-	-	-	-	-	-
GRMZM2G494600	ZmSIP1-2		-	-	-	-	-	-	-	-
GRMZM2G373447	ZmSIP1-3		-	-	-	-	-	-	-	-
GRMZM2G113470	ZmSIP1-4		-	-	-	-	-	-	-	-
GRMZM2G060922	ZmSIP1-5	Down	-2.1	-1.7	-1.70924	-	-3.2	-2.3	-3.23825	-1.6
GRMZM2G312712	ZmSIP1-6		-	-	-	-	-	-	-	-
GRMZM2G175038	ZmSIP2-1		-	-	-	-	-	-	-	-
GRMZM2G168439	ZmTIP1-1	Down	-6.1	-	-	-	-	-	-	-
GRMZM2G027098	ZmTIP2-1	Non significant	-	-	-	-	-1.2	-	-	-
GRMZM2G056908	ZmTIP2-2	Up or Down	-	-	-	2.5	-	-4.4	-1.82385	1.7
GRMZM2G121275	ZmTIP2-3		-	-	-	-	-	-	-	-
GRMZM2G125023	ZmTIP2-4	Up	2.3	-	3.1533	6.1	2.2	-	2.6956	4.2
GRMZM2G103983	ZmTIP3-1		-	-	-	-	-	-	-	-
GRMZM2G305446	ZmTIP3-2	Up	3.9	-	-	-	7.5	-	6.12532	7.1
GRMZM2G037327	ZmTIP3-3	Up	5.7	2.1	3.81337	3.3	7.1	-	4.37542	2.9
GRMZM2G039845	ZmTIP3-4		-	-	-	-	-	-	-	-
GRMZM2G108273	ZmTIP4-1	Non significant	-1.8	-1.6	-1.42873	-	-1.9	-	-1.76433	-1.5
GRMZM2G103945	ZmTIP4-2	Down	-1.7	-2.1	-	-1.9	-2.3	-1.7	-1.65462	-1.9
GRMZM2G146627	ZmTIP4-3	Down	-1.2	-	-	-	-1.5	-	-1.99551	-2.7
GRMZM2G093090	ZmTIP4-4	Down	-	-	-4.26389	-	-1.8	-	-2.79664	-
