# Supplementary material for: Characterization and Regulation of Aquaporin Genes of Sorghum [Sorghum bicolor (L.) Moench] in Response to Waterlogging Stress
Source: Front Plant Sci. 2017 May 30;8:862. doi: 10.3389/fpls.2017.00862 (PMC5447673; doi:10.3389/fpls.2017.00862)
Supplement: Supplementary file 5 [file Table_5.XLSX]

## Sheet: Sheet1
Table S5. Details of NPA domains and ar/R filters identified using protein sequence alignment of maize, rice and Arabidopsis aquaporins.
Sr. No	Gene_Id	Aquaporin ID	NPA (I)	NPA (II)	Ar/R filters
					H2	H5	LE1	LE2
1	GRMZM2G126582	ZmNIP1-1	NPA	NPA	W	V	A	R
2	AC234180.1	ZmNIP1-2	N--	NPA	W	A	A	R
3	GRMZM2G082184	ZmNIP2-1	NPA	NPA	G	S	G	R
4	GRMZM2G028325	ZmNIP2-2	NPA	NPA	G	S	G	R
5	GRMZM2G137108	ZmNIP2-3	NPA	NPA	G	S	G	R
6	GRMZM2G081239	ZmNIP2-4	NPA	NPA	G	S	G	R
7	GRMZM2G358161	ZmNIP3-1	NPA	NPA	A	E	P	R
8	GRMZM2G000471	ZmNIP3-2	NPA	NPA	G	A	A	R
9	GRMZM2G176209	ZmNIP3-3	NPS	NPV	A	I	G	R
10	GRMZM2G103214	ZmNIP4-1	NPA	NPI	C	G	G	R
11	AC209208.3	ZmPIP1-1	NPA	NPA	F	H	T	R
12	GRMZM2G392975	ZmPIP1-2	NPA	NPA	F	H	T	R
13	GRMZM2G174807	ZmPIP1-3	NPA	NPA	F	H	T	R
14	GRMZM2G081843	ZmPIP1-4	NPA	NPA	F	H	T	R
15	GRMZM2G136032	ZmPIP1-5	NPA	NPA	F	H	T	R
16	GRMZM2G014914	ZmPIP2-1	NPA	NPA	F	H	T	R
17	GRMZM2G092125	ZmPIP2-2	NPA	NPA	F	H	T	R
18	GRMZM2G432926	ZmPIP2-3	NPA	NPA	F	H	T	R
19	GRMZM2G081192	ZmPIP2-4	NPA	NPA	F	H	T	R
20	GRMZM2G154628	ZmPIP2-5	NPA	NPA	F	H	T	R
21	GRMZM2G178693	ZmPIP2-6	NPA	NPA	F	H	T	R
22	GRMZM2G018649	ZmPIP2-7	NPA	NPA	F	H	T	R
23	GRMZM2G047368	ZmPIP2-8	NPA	NPA	-	H	T	R
24	GRMZM2G065958	ZmSIP1-1	NPT	NPA	L	I	P	N
25	GRMZM2G494600	ZmSIP1-2	NPT	NPT	L	I	P	N
26	GRMZM2G373447	ZmSIP1-3	NPT	NPA	L	I	P	N
27	GRMZM2G113470	ZmSIP1-4	NPT	NPA	L	I	P	N
28	GRMZM2G060922	ZmSIP1-5	NPT	NPA	L	V	P	N
29	GRMZM2G312712	ZmSIP1-6	-	-	-	-	-	-
30	GRMZM2G175038	ZmSIP2-1	NPL	NPA	S	H	G	S
31	GRMZM2G168439	ZmTIP1-1	NPA	NPA	H	I	A	V
32	GRMZM2G027098	ZmTIP2-1	NPA	NPA	H	I	G	R
33	GRMZM2G056908	ZmTIP2-2	NPA	NPA	H	I	G	R
34	GRMZM2G121275	ZmTIP2-3	NPA	NPA	H	I	G	R
35	GRMZM2G125023	ZmTIP2-4	NPA	NPA	H	I	G	R
36	GRMZM2G103983	ZmTIP3-1	NPA	NPA	H	V	A	R
37	GRMZM2G305446	ZmTIP3-2	NPA	NPA	H	V	A	R
38	GRMZM2G037327	ZmTIP3-3	NPA	NPA	H	V	A	R
39	GRMZM2G039845	ZmTIP3-4	NPA	NPA	H	I	A	R
40	GRMZM2G108273	ZmTIP4-1	NPA	NPA	H	S	A	R
41	GRMZM2G103945	ZmTIP4-2	NPA	NPA	H	S	A	R
42	GRMZM2G146627	ZmTIP4-3	NPA	NPA	Q	S	A	R
43	GRMZM2G093090	ZmTIP4-4	NPA	NPA	H	V	A	R
44	LOC_Os02g13870.1	OsNIP1-1	NPA	NPA	W	V	A	R
45	LOC_Os01g10600.1	OsNIP1-2	NPA	NPA	W	V	A	R
46	LOC_Os05g11560.1	OsNIP1-3	NPA	NPA	W	V	A	R
47	LOC_Os06g35930.1	OsNIP1-4	NPA	NPA	W	V	A	R
48	LOC_Os02g51110.1	OsNIP2-1	NPA	NPA	G	S	G	R
49	LOC_Os06g12310.1	OsNIP2-2	NPA	NPA	G	S	G	R
50	LOC_Os10g36924.1	OsNIP3-1	NPS	NPV	A	I	G	R
51	LOC_Os08g05580.1	OsNIP3-3	NPA	NPA	A	-	P	R
52	LOC_Os08g05590.1	OsNIP3-2a	NPA	NPA	A	A	-	R
53	LOC_Os12g10280.1	OsNIP3-2b	NPA	NPA	I	V	-	R
54	LOC_Os01g02190.1	OsNIP4-1	NPA	NPA	C	G	G	R
55	LOC_Os02g44630.1	OsPIP1-1	NPA	NPA	F	H	T	R
56	LOC_Os04g47220.1	OsPIP1-2	NPA	NPA	F	H	T	R
57	LOC_Os02g57720.1	OsPIP1-3	NPA	NPA	F	H	T	R
58	LOC_Os07g26690.1	OsPIP2-1	NPA	NPA	F	H	T	R
59	LOC_Os02g41860.1	OsPIP2-2	NPA	NPA	F	H	T	R
60	LOC_Os04g44060.1	OsPIP2-3	NPA	NPA	F	H	T	R
61	LOC_Os07g26630.1	OsPIP2-4	NPA	NPA	F	H	T	R
62	LOC_Os07g26660.1	OsPIP2-5	NPA	NPA	F	H	T	R
63	LOC_Os04g16450.1	OsPIP2-6	NPA	NPA	F	H	T	R
64	LOC_Os09g36930.1	OsPIP2-7	NPA	NPA	F	H	T	R
65	LOC_Os03g64330.1	OsPIP2-8	NPA	NPA	F	H	T	R
66	LOC_Os01g08660.1	OsSIP1-1	NPT	NPA	L	V	P	N
67	LOC_Os03g20410.1	OsSIP2-1	NPL	NPA	S	H	G	S
68	LOC_Os03g05290.1	OsTIP1-1	NPA	NPA	H	I	A	V
69	LOC_Os01g74450.1	OsTIP1-2	NPA	NPA	H	I	A	V
70	LOC_Os02g44080.1	OsTIP2-1	NPA	NPA	H	I	G	R
71	LOC_Os06g22960.1	OsTIP2-2	NPA	NPA	H	I	G	R
72	LOC_Os10g35050.1	OsTIP3-1	NPA	NPA	H	M	A	R
73	LOC_Os04g44570.1	OsTIP3-2	NPA	NPA	H	I	A	R
74	LOC_Os05g14240.1	OsTIP4-1	NPA	NPA	T	T	A	R
75	LOC_Os01g13130.1	OsTIP4-2	NPA	NPA	Q	T	A	R
76	LOC_Os01g13120.1	OsTIP4-3	NPA	NPA	H	I	A	R
77	LOC_Os04g46490.1	OsTIP5-1	NPA	NPA	Q	V	A	R
78	AT4G19030.1	AtNIP1;1	NPA	NPG	W	V	A	R
79	AT4G18910.1	AtNIP1;2	NPA	NPG	W	V	A	R
80	AT2G34390.1	AtNIP2;1	NPA	NPA	W	V	A	R
81	AT1G31885.1	AtNIP3;1	NPA	NPA	W	I	A	R
82	AT5G37810.1	AtNIP4;1	NPA	NPA	W	V	A	R
83	AT5G37820.1	AtNIP4;2	NPA	NPA	W	V	A	R
84	AT4G10380.1	AtNIP5;1	NPS	NPV	A	I	G	R
85	AT1G80760.1	AtNIP6;1	NPA	NPV	A	I	A	R
86	AT3G06100.1	AtNIP7;1	NPS	NPA	A	V	G	R
87	AT3G61430.2	AtPIP1;1	NPA	NPA	F	H	T	R
88	AT2G45960.1	AtPIP1;2	NPA	NPA	F	H	T	R
89	AT1G01620.1	AtPIP1;3	NPA	NPA	F	H	T	R
90	AT4G00430.1	AtPIP1;4	NPA	NPA	F	H	T	R
91	AT4G23400.1	AtPIP1;5	NPA	NPA	F	H	T	R
92	AT3G53420.1	AtPIP2;1	NPA	NPA	F	H	T	R
93	AT2G37170.1	AtPIP2;2	NPA	NPA	F	H	T	R
94	AT2G37180.1	AtPIP2;3	NPA	NPA	F	H	T	R
95	AT5G60660.1	AtPIP2;4	NPA	NPA	F	H	T	R
96	AT3G54820.1	AtPIP2;5	NPA	NPA	F	H	T	R
97	AT2G39010.1	AtPIP2;6	NPA	NPA	F	H	T	R
98	AT4G35100.1	AtPIP2;7	NPA	NPA	F	H	T	R
99	AT2G16850.1	AtPIP2;8	NPA	NPA	F	H	T	R
100	AT3G04090.1	AtSIP1;1	NPT	NPA	I	V	P	I
101	AT5G18290.1	AtSIP1;2	NPC	NPA	V	F	P	I
102	AT3G56950.1	AtSIP2;1	NPL	NPA	S	H	G	A
103	AT2G36830.1	AtTIP1;1	NPA	NPA	H	I	A	V
104	AT3G26520.1	AtTIP1;2	NPA	NPA	H	I	A	V
105	AT4G01470.1	AtTIP1;3	NPA	NPA	H	I	A	V
106	AT3G16240.1	AtTIP2;1	NPA	NPA	H	I	G	R
107	AT4G17340.1	AtTIP2;2	NPA	NPA	H	I	G	R
108	AT5G47450.1	AtTIP2;3	NPA	NPA	H	I	G	R
109	AT1G73190.1	AtTIP3;1	NPA	NPA	H	I	A	R
110	AT1G17810.1	AtTIP3;2	NPA	NPA	H	I	A	R
111	AT2G25810.1	AtTIP4;1	NPA	NPA	H	I	A	R
112	AT3G47440.1	AtTIP5;1	NPA	NPA	N	V	G	C
