# Supplementary material for: Characterization and Regulation of Aquaporin Genes of Sorghum [Sorghum bicolor (L.) Moench] in Response to Waterlogging Stress
Source: Front Plant Sci. 2017 May 30;8:862. doi: 10.3389/fpls.2017.00862 (PMC5447673; doi:10.3389/fpls.2017.00862)
Supplement: Supplementary file 6 [file Table_6.XLSX]

## Sheet: 10G87900 (PIP1-6)
Table S6. Haplotypes of aquaporin gene PIP1-6. The cell highlighted in red marks the tolerant genotype and the one highlighted in green marks the sensitive genotype. Black cells indicate the presence of SNPs at that location in the gene. Orange cells mark the location of SNPs between the tolerant and sensitive genotypes
	Chrom:Position	Chr 10 : 7471726	Chr 10 : 7471729	Chr 10 : 7471742	Chr 10 : 7471749	Chr 10 : 7471755	Chr 10 : 7471770	Chr 10 : 7471795	Chr 10 : 7471841	Chr 10 : 7471862	Chr 10 : 7471870	Chr 10 : 7471872	Chr 10 : 7471886	Chr 10 : 7471923	Chr 10 : 7472094	Chr 10 : 7472236	Chr 10 : 7472274	Chr 10 : 7472361	Chr 10 : 7472789	Chr 10 : 7472859	Chr 10 : 7472937	Chr 10 : 7472943	Chr 10 : 7473013	Chr 10 : 7473106	Chr 10 : 7473129
	SNP Class	SNP	SNP	SNP	SNP	SNP	SNP	SNP	SNP	SNP	SNP	SNP	SNP	SNP	SNP	SNP	SNP	SNP	SNP		SNP	SNP	SNP	SNP	SNP
	Gene Name:SNP Location	Sobic.010G087900:3' UTR Variant	Sobic.010G087900:3' UTR Variant	Sobic.010G087900:3' UTR Variant	Sobic.010G087900:3' UTR Variant	Sobic.010G087900:3' UTR Variant	Sobic.010G087900:3' UTR Variant	Sobic.010G087900:3' UTR Variant	Sobic.010G087900:3' UTR Variant	Sobic.010G087900:3' UTR Variant	Sobic.010G087900:3' UTR Variant	Sobic.010G087900:3' UTR Variant	Sobic.010G087900:3' UTR Variant	Sobic.010G087900:3' UTR Variant	Sobic.010G087900:Missense Variant	Sobic.010G087900:Missense Variant	Sobic.010G087900:Synonymous Variant	Sobic.010G087900:Synonymous Variant	Sobic.010G087900:Missense Variant		Sobic.010G087900:Synonymous Variant	Sobic.010G087900:Synonymous Variant	Sobic.010G087900:5' UTR Variant	Sobic.010G087900:5' UTR Variant	Sobic.010G087900:5' UTR Variant
Haplotypes	#Reference	T	G	T	A	T	T	C	C	A	T	A	C	C	C	T	G	G	C	C	C	C	G	T	C
	#KS115	T	G	T	A	T	T	C	C	A	T	A	C	C	C	T	G	G	C	C	C	C	R	T	C
	#Malisor-84-7	T	G	T	A	T	T	C	C	A	T	A	C	C	C	T	G	G	C	C	C	C	G	T	C
	#PI586430	T	G	T	A	T	T	C	C	A	T	A	C	C	C	T	G	G	C	C	C	C	G	T	C
	#SC326-6	T	G	T	A	T	T	C	C	A	T	A	C	C	C	T	G	G	C	C	C	C	G	T	C
H1	#SC56-14E	T	G	T	A	T	T	C	C	A	T	A	C	C	C	T	G	G	C	C	C	C	G	T	C
	#Yik. solate (IBC/E-339)	T	G	T	A	T	T	C	C	A	T	A	C	C	C	T	G	G	C	C	C	C	G	T	C
	#Cherekit (IBC/E-460)	T	G	T	A	T	T	C	C	A	T	A	C	C	C	T	G	G	C	C	C	C	G	T	C
	#Greenleaf	T	G	T	A	T	T	C	C	A	T	A	C	C	C	T	G	G	C	C	C	C	G	T	C
	#S.bicolor subsp.drummondii(PI330272)	T	G	T	A	T	T	C	C	A	T	A	C	C	C	T	G	G	C	C	C	C	G	T	C
	#Kilo(IBC/E-382)	T	G	T	A	T	T	C	C	A	T	A	C	C	C	T	G	G	C	C	C	C	G	T	C
H2	#S.bicolorsubsp.verticilliflorum(PI300119)	C	A	A	A	C	T	C	C	A	T	A	G	C	T	T	G	G	C	C	C	C	A	T	T
H3	#Ai4	T	G	A	A	T	T	T	C	G	T	A	C	C	C	T	G	G	C	C	C	C	G	T	C
H4	#S.bicolorsubsp.verticilliflorum(AusTRCF-317961)	T	G	A	A	C	T	C	C	A	T	A	G	C	C	T	G	G	C	C	C	C	G	T	C
H5	#Zengada(IBC/E-308)	T	G	A	T	T	T	C	C	A	T	A	C	C	C	T	G	G	C	C	C	C	G	T	C
H6	#S.propinquum369-1	T	G	A	A	T	T	C	T	A	A	A	C	T	C	T	A	G	C	C	C	C	A	T	T
H7	#S.propinquum369-2	T	G	A	A	T	T	C	T	A	A	A	C	T	C	T	A	G	C	C	C	C	G	T	T
	#PI585749	T	G	T	A	C	T	C	C	A	T	G	C	C	C	T	G	G	C	C	C	C	G	T	C
H8	#IBC/E-38432	T	G	T	A	C	T	C	C	A	T	G	C	C	C	T	G	G	C	C	C	C	G	T	C
H9	#Rio	T	G	T	A	T	G	T	C	G	T	A	C	C	C	T	G	G	C	C	C	C	G	T	T
	#IS8525	T	G	T	A	T	G	T	C	G	T	A	C	C	C	T	G	G	C	C	C	C	G	T	C
	#B923296	T	G	T	A	T	T	T	C	G	T	A	C	C	C	T	G	G	C	C	C	C	G	T	C
H10	#LR9198	T	G	T	A	T	T	T	C	G	T	A	C	C	C	T	G	G	C	C	C	C	G	T	C
	#QL12	T	G	T	A	T	T	T	C	G	T	A	C	C	C	T	G	G	C	C	C	C	G	T	C
	#RTx7000	T	G	T	A	T	T	T	C	G	T	A	C	C	C	T	G	G	C	C	C	C	G	T	C
	#BTx642	T	G	T	A	T	T	T	C	G	T	A	C	C	C	T	G	G	C	C	C	C	A	C	C
H11	#IS9710	T	G	T	A	T	T	T	C	G	T	A	C	C	C	T	G	G	C	C	C	C	A	T	C
	#SC23	T	G	T	A	T	T	T	C	G	T	A	C	C	C	T	G	G	C	C	C	C	A	C	C
	#SC35C	T	G	T	A	T	T	T	C	G	T	A	C	C	C	T	G	G	C	C	C	C	A	C	C
H12	#B963676	T	G	T	A	T	T	T	C	G	T	A	C	C	C	T	G	G	C	C	C	C	G	T	C
H13	#Ji_2731	T	G	T	A	T	T	T	C	G	T	A	C	C	C	T	G	G	T	C	G	A	A	T	T
	#E-Tian	T	G	T	A	T	T	T	C	G	T	A	C	C	C	T	G	G	C	C	G	A	G	T	C
H14	#SS79	T	G	T	A	T	T	T	C	G	T	A	C	C	C	T	G	G	C	C	G	A	G	T	C
H15	#IS3614-2	T	G	T	A	T	T	T	C	G	T	A	C	C	C	T	G	G	C	C	C	C	G	T	C
H16	#Keller	T	G	T	A	T	T	T	C	A	T	A	C	C	C	T	G	G	C	C	C	C	G	T	C
H17	#SC62C	T	G	T	A	T	T	T	C	G	T	A	C	C	C	T	G	G	C	C	C	C	G	T	C
H18	#IS 7131	T	G	T	A	T	T	C	C	G	T	A	C	C	C	T	G	G	C	C	C	C	G	T	C
H19	#IS 12883	T	G	T	A	T	T	C	C	A	T	G	C	C	C	T	G	G	C	G	C	C	A	T	C
	#ICSV745	T	G	T	A	C	T	C	C	A	T	G	C	C	C	T	G	G	C	C	C	C	G	T	C
	#Karper-669	T	G	T	A	T	T	C	C	A	T	G	C	C	C	T	G	G	C	C	C	C	G	T	C
H20	#PI563516	T	G	T	A	T	T	C	C	A	T	G	C	C	C	T	G	G	C	C	C	C	G	T	C
	#SC170-6-8	T	G	T	A	T	T	C	C	A	T	G	C	C	C	T	G	G	C	C	C	C	G	T	C
H21	#Macia	T	G	T	A	T	T	C	C	A	T	A	C	C	C	A	G	G	C	C	C	C	A	T	T
H22	#R931945-2-2	T	G	T	A	T	T	C	C	A	T	A	C	C	C	A	G	T	C	C	G	A	A	T	T
	#Early-Hegari	T	G	T	A	T	T	C	C	A	T	A	C	C	C	A	G	G	C	C	C	C	G	T	T
H23	#SC108C	T	G	T	A	T	T	C	C	A	T	A	C	C	C	A	G	G	C	C	C	C	G	T	T
H24	#SC237-14E	T	G	T	A	T	T	C	C	A	T	A	C	C	C	T	G	G	C	C	G	A	A	T	C
	#M35-1	T	G	T	A	T	T	C	C	A	T	A	C	C	C	T	G	G	C	C	C	C	A	T	T
H25	#S.bicolor(PI226096)	T	G	T	A	T	T	C	C	A	T	A	C	C	C	T	G	G	C	C	C	C	A	T	T
H26	#SC103-14E	T	G	T	A	T	T	C	C	A	T	A	C	C	C	T	G	G	C	C	C	C	A	T	C
H27	#PI525695	T	G	T	A	T	T	C	C	A	T	A	C	C	C	T	G	G	C	C	C	C	G	T	T

## Sheet: 06G150100 (PIP2-5)
Table S5. Haplotypes of aquaporin gene PIP2-5. The cell highlighted in red marks the tolerant genotype and the one highlighted in green marks the sensitive genotype. Black cells indicate the presence of SNPs at that location in the gene. Orange cells mark the location of SNPs between the tolerant and sensitive genotypes.
	Chrom:Position	Chr 6 : 52050835	Chr 6 : 52050872	Chr 6 : 52050915	Chr 6 : 52050917	Chr 6 : 52050924	Chr 6 : 52050929	Chr 6 : 52050932	Chr 6 : 52050936	Chr 6 : 52050941	Chr 6 : 52050948	Chr 6 : 52051546	Chr 6 : 52051591	Chr 6 : 52051620	Chr 6 : 52051628	Chr 6 : 52051632	Chr 6 : 52051636	Chr 6 : 52051697	Chr 6 : 52051889	Chr 6 : 52051899	Chr 6 : 52051910	Chr 6 : 52051926	Chr 6 : 52051948	Chr 6 : 52051967	Chr 6 : 52051974	Chr 6 : 52052154	Chr 6 : 52052223	Chr 6 : 52052266	Chr 6 : 52052281	Chr 6 : 52052298	Chr 6 : 52052341	Chr 6 : 52052350	Chr 6 : 52052352	Chr 6 : 52052354	Chr 6 : 52052358	Chr 6 : 52052371	Chr 6 : 52052387	Chr 6 : 52052397	Chr 6 : 52052421	Chr 6 : 52052464	Chr 6 : 52052465	Chr 6 : 52052506	Chr 6 : 52052607	Chr 6 : 52052742	Chr 6 : 52052778	Chr 6 : 52052780	Chr 6 : 52052798	Chr 6 : 52052813	Chr 6 : 52052900
	SNP Class	SNP	SNP	SNP	SNP	SNP	SNP	SNP	SNP	SNP	SNP	SNP	SNP	SNP	SNP	SNP	SNP	SNP	SNP	SNP	SNP	SNP	SNP	SNP	SNP	SNP	SNP	SNP	SNP	SNP	SNP	SNP	SNP	SNP	SNP	SNP	SNP	SNP	SNP	SNP	SNP	SNP	SNP	SNP	SNP	SNP	SNP	SNP	SNP
	Gene Name:SNP Location	Sobic.006G150100:5' UTR Variant	Sobic.006G150100:5' UTR Variant	Sobic.006G150100:5' UTR Variant	Sobic.006G150100:5' UTR Variant	Sobic.006G150100:5' UTR Variant	Sobic.006G150100:5' UTR Variant	Sobic.006G150100:5' UTR Variant	Sobic.006G150100:5' UTR Variant	Sobic.006G150100:5' UTR Variant	Sobic.006G150100:5' UTR Variant	Sobic.006G150100:Synonymous Variant	Sobic.006G150100:5' UTR Premature Start Codon Gain Variant	Sobic.006G150100:5' UTR Premature Start Codon Gain Variant	Sobic.006G150100:5' UTR Premature Start Codon Gain Variant	Sobic.006G150100:5' UTR Premature Start Codon Gain Variant	Sobic.006G150100:5' UTR Premature Start Codon Gain Variant	Sobic.006G150100:Synonymous Variant	Sobic.006G150100:5' UTR Premature Start Codon Gain Variant	Sobic.006G150100:5' UTR Premature Start Codon Gain Variant	Sobic.006G150100:5' UTR Premature Start Codon Gain Variant	Sobic.006G150100:5' UTR Premature Start Codon Gain Variant	Sobic.006G150100:5' UTR Premature Start Codon Gain Variant	Sobic.006G150100:5' UTR Premature Start Codon Gain Variant	Sobic.006G150100:5' UTR Premature Start Codon Gain Variant	Sobic.006G150100:5' UTR Premature Start Codon Gain Variant	Sobic.006G150100:5' UTR Premature Start Codon Gain Variant	Sobic.006G150100:5' UTR Premature Start Codon Gain Variant	Sobic.006G150100:5' UTR Premature Start Codon Gain Variant	Sobic.006G150100:5' UTR Premature Start Codon Gain Variant	Sobic.006G150100:5' UTR Premature Start Codon Gain Variant	Sobic.006G150100:5' UTR Premature Start Codon Gain Variant	Sobic.006G150100:5' UTR Premature Start Codon Gain Variant	Sobic.006G150100:5' UTR Premature Start Codon Gain Variant	Sobic.006G150100:5' UTR Premature Start Codon Gain Variant	Sobic.006G150100:5' UTR Premature Start Codon Gain Variant	Sobic.006G150100:5' UTR Premature Start Codon Gain Variant	Sobic.006G150100:5' UTR Premature Start Codon Gain Variant	Sobic.006G150100:5' UTR Premature Start Codon Gain Variant	Sobic.006G150100:5' UTR Premature Start Codon Gain Variant	Sobic.006G150100:5' UTR Premature Start Codon Gain Variant	Sobic.006G150100:Synonymous Variant	Sobic.006G150100:3' UTR Variant	Sobic.006G150100:3' UTR Variant	Sobic.006G150100:3' UTR Variant	Sobic.006G150100:3' UTR Variant	Sobic.006G150100:3' UTR Variant	Sobic.006G150100:3' UTR Variant	Sobic.006G150100:3' UTR Variant
Haplotypes	#Reference	T	T	A	G	A	A	A	A	T	A	C	G	C	A	T	A	G	C	A	G	C	C	G	A	A	C	C	T	T	A	A	G	A	T	T	C	G	C	C	T	C	A	C	A	G	G	C	C
	#B923296	T	T	A	G	A	A	A	A	T	A	C	G	C	A	T	A	G	C	A	G	C	C	G	A	A	C	C	T	T	A	A	G	A	T	T	C	G	C	C	T	C	A	C	A	G	G	C	C
	#Macia	T	T	A	G	A	A	A	A	T	A	C	G	C	A	T	A	G	C	A	G	C	C	G	A	A	C	C	T	T	A	A	G	A	T	T	C	G	C	C	T	C	A	C	A	G	G	C	C
	#Malisor-84-7	T	T	A	G	A	A	A	A	T	A	C	G	C	A	T	A	G	C	A	G	C	C	G	A	A	C	C	T	T	A	A	G	A	T	T	C	G	C	C	T	C	A	C	A	G	G	C	C
H1	#R931945-2-2	T	T	A	G	A	A	A	A	T	A	C	G	C	A	T	A	G	C	A	G	C	C	G	A	A	C	C	T	T	A	A	G	A	T	T	C	G	C	C	T	C	A	C	A	G	G	C	C
	#B963676	T	T	A	G	A	A	A	A	T	A	C	G	C	A	T	A	G	C	A	G	C	C	G	A	A	C	C	T	T	A	A	G	A	T	T	C	G	C	C	T	C	A	C	A	G	G	C	C
	#M35-1	T	T	A	G	A	A	A	A	T	A	C	G	C	A	T	A	G	C	A	G	C	C	G	A	A	C	C	T	T	A	A	G	A	T	T	C	G	C	C	T	C	A	C	A	G	G	C	C
	#SC170-6-8	T	T	A	G	A	A	A	A	T	A	C	G	C	A	T	A	G	C	A	G	C	C	G	A	A	C	C	T	T	A	A	G	A	T	T	C	G	C	C	T	C	A	C	A	G	G	C	C
	#SC326-6	T	T	A	G	A	A	A	A	T	A	C	G	C	A	T	A	G	C	A	G	C	C	G	A	A	C	C	T	T	A	A	G	A	T	T	C	G	C	C	T	C	A	C	A	G	G	C	C
H2	#S.propinquum369-1	C	T	C	T	G	A	T	T	G	C	T	G	C	A	T	A	G	C	G	A	C	C	A	C	G	C	T	G	T	G	G	G	C	T	Y	T	A	A	C	C	C	A	C	C	G	A	T	T
H3	#S.propinquum369-2	C	T	C	T	G	A	T	T	G	C	C	G	C	C	C	G	G	C	G	A	C	C	A	C	G	C	T	G	T	G	G	G	C	T	C	T	A	A	C	C	C	A	C	C	G	A	T	T
H4	#S.bicolorsubsp.verticilliflorum(PI300119)	T	G	C	T	G	C	T	T	G	C	C	G	C	A	T	A	T	C	A	G	G	T	A	C	A	C	C	T	T	A	A	G	A	T	T	C	G	C	C	T	A	G	T	C	G	G	C	T
H5	#SC237-14E	T	G	C	T	G	C	T	A	T	A	C	G	C	A	T	A	G	C	A	G	C	C	G	C	A	C	C	T	T	A	A	G	A	T	T	C	G	C	C	T	C	A	C	A	A	G	C	C
H6	#PI586430	T	T	C	T	G	C	T	T	G	C	C	G	C	A	T	A	G	C	A	G	C	C	G	C	A	C	C	T	T	A	A	G	A	A	T	C	G	C	C	T	C	A	C	A	G	G	C	C
H7	#PI563516	T	G	C	T	A	A	A	A	T	C	C	G	C	A	T	A	G	C	A	G	C	C	G	C	A	C	C	T	T	A	A	G	A	T	T	C	G	C	C	T	C	A	C	A	A	G	C	C
H8	#S.bicolorsubsp.verticilliflorum(AusTRCF-317961)	T	T	A	G	A	A	A	A	T	A	C	G	C	A	T	A	G	C	A	G	G	T	A	C	A	C	C	T	T	A	A	G	A	T	T	C	G	C	C	T	A	A	T	C	G	G	C	C
H9	#PI585749	T	T	A	G	A	A	A	W	K	M	C	T	C	A	T	A	G	C	A	G	C	C	G	C	A	C	C	T	T	A	A	G	A	T	T	C	G	C	C	T	C	A	C	A	A	G	C	C
H10	#SC35C	T	T	A	G	A	A	A	A	T	A	C	G	A	A	T	A	G	C	A	G	C	C	G	C	A	C	C	T	T	A	A	G	A	T	T	C	G	C	C	T	C	A	C	A	G	G	C	C
	#BTx642	T	T	A	G	A	A	A	A	T	A	C	G	A	A	T	A	G	C	A	G	C	C	G	C	A	C	C	T	T	A	A	G	A	T	T	C	G	C	C	T	C	A	C	A	G	G	C	C
H11	#SC56-14E	T	T	A	G	A	A	A	A	T	A	C	G	C	A	T	A	G	A	A	G	C	C	G	C	A	A	C	T	T	A	A	G	A	T	T	C	G	C	C	T	C	A	C	A	A	G	C	C
	#Cherekit (IBC/E-460)	T	T	A	G	A	A	A	A	T	A	C	G	C	A	T	A	G	A	A	G	C	C	G	C	A	A	C	T	T	A	A	G	A	T	T	C	G	C	C	T	C	A	C	A	A	G	C	C
H12	#Greenleaf	T	T	A	G	A	A	A	A	T	A	C	G	C	A	T	A	G	M	A	G	C	C	G	C	A	M	C	T	T	A	A	G	A	T	T	C	G	C	C	T	C	A	C	A	A	G	C	C
H13	#SC108C	T	T	A	G	A	A	A	A	T	A	C	G	C	A	T	A	G	C	A	G	C	C	G	C	A	C	C	T	C	A	A	G	A	T	T	C	G	C	C	T	C	A	C	A	A	G	C	C
H14	#PI525695	T	T	A	G	A	A	A	A	T	A	C	G	C	A	T	A	G	C	A	G	C	C	G	C	A	C	C	T	T	A	A	G	A	A	T	C	G	C	G	T	C	A	C	A	G	G	C	C
	#KS115	T	T	A	G	A	A	A	A	T	A	C	G	C	A	T	A	G	C	A	G	C	C	G	C	A	C	C	T	T	A	A	A	A	T	T	C	G	C	C	T	C	A	C	A	G	G	C	C
	#IS3614-2	T	T	A	G	A	A	A	A	T	A	C	G	C	A	T	A	G	C	A	G	C	C	G	C	A	C	C	T	T	A	A	A	A	T	T	C	G	C	C	T	C	A	C	A	G	G	C	C
	#SC103-14E	T	T	A	G	A	A	A	A	T	A	C	G	C	A	T	A	G	C	A	G	C	C	G	C	A	C	C	T	T	A	A	A	A	T	T	C	G	C	C	T	C	A	C	A	G	G	C	C
	#SC23	T	T	A	G	A	A	A	A	T	A	C	G	C	A	T	A	G	C	A	G	C	C	G	C	A	C	C	T	T	A	A	A	A	T	T	C	G	C	C	T	C	A	C	A	G	G	C	C
H15	#SC62C	T	T	A	G	A	A	A	A	T	A	C	G	C	A	T	A	G	C	A	G	C	C	G	C	A	C	C	T	T	A	A	A	A	T	T	C	G	C	C	T	C	A	C	A	G	G	C	C
	#IBC/E-38432	T	T	A	G	A	A	A	A	T	A	C	G	C	A	T	A	G	C	A	G	C	C	G	C	A	C	C	T	T	A	A	A	A	T	T	C	G	C	C	T	C	A	C	A	G	G	C	C
	#S.bicolor subsp.drummondii(PI330272)	T	T	A	G	A	A	A	A	T	A	C	G	C	A	T	A	G	C	A	G	C	C	G	C	A	C	C	T	T	A	A	A	A	T	T	C	G	C	C	T	C	A	C	A	G	G	C	C
	#S.bicolor(PI226096)	T	T	A	G	A	A	A	A	T	A	C	G	C	A	T	A	G	C	A	G	C	C	G	C	A	C	C	T	T	A	A	A	A	T	T	C	G	C	C	T	C	A	C	A	G	G	C	C
	#Zengada(IBC/E-308)	T	T	A	G	A	A	A	A	T	A	C	G	C	A	T	A	G	C	A	G	C	C	G	C	A	C	C	T	T	A	A	A	A	T	T	C	G	C	C	T	C	A	C	A	G	G	C	C
	#Yik. solate (IBC/E-339)	T	T	A	G	A	A	A	A	T	A	C	G	C	A	T	A	G	C	A	G	C	C	G	C	A	C	C	T	T	A	A	G	A	T	T	C	G	C	C	T	C	A	C	A	G	G	C	C
	#Ji_2731	T	T	A	G	A	A	A	A	T	A	C	G	C	A	T	A	G	C	A	G	C	C	G	C	A	C	C	T	T	A	A	G	A	T	T	C	G	C	C	T	C	A	C	A	G	G	C	C
	#Keller	T	T	A	G	A	A	A	A	T	A	C	G	C	A	T	A	G	C	A	G	C	C	G	C	A	C	C	T	T	A	A	G	A	T	T	C	G	C	C	T	C	A	C	A	G	G	C	C
	#E-Tian	T	T	A	G	A	A	A	A	T	A	C	G	C	A	T	A	G	C	A	G	C	C	G	C	A	C	C	T	T	A	A	G	A	T	T	C	G	C	C	T	C	A	C	A	G	G	C	C
	#SS79	T	T	A	G	A	A	A	A	T	A	C	G	C	A	T	A	G	C	A	G	C	C	G	C	A	C	C	T	T	A	A	G	A	T	T	C	G	C	C	T	C	A	C	A	G	G	C	C
	#Early-Hegari	T	K	A	G	A	A	A	A	T	A	C	G	C	A	T	A	G	C	A	G	C	C	G	C	A	C	C	T	T	A	A	G	A	T	T	C	G	C	C	T	C	A	C	A	R	G	C	C
	#IS8525	T	T	A	G	A	A	A	A	T	A	C	G	C	A	T	A	G	C	A	G	C	C	G	C	A	C	C	T	T	A	A	G	A	T	T	C	G	C	C	T	C	A	C	A	G	G	C	C
	#IS9710	T	T	A	G	A	A	A	A	T	A	C	G	C	A	T	A	G	C	A	G	C	C	G	C	A	C	C	T	T	A	A	G	A	T	T	C	G	C	C	T	C	A	C	A	G	G	C	C
H16	#IS 7131	T	T	A	G	A	A	A	A	T	A	C	G	C	A	T	A	G	C	A	G	C	C	G	C	A	C	C	T	T	A	A	G	A	T	T	C	G	C	C	T	C	A	C	A	G	G	C	C
	#IS 12883	T	T	A	G	A	A	A	A	T	A	C	G	C	A	T	A	G	C	A	G	C	C	G	C	A	C	C	T	T	A	A	G	A	T	T	C	G	C	C	T	C	A	C	A	G	G	C	C
	#Ai4	T	T	A	G	A	A	A	A	T	A	C	G	C	A	T	A	G	C	A	G	C	C	G	C	A	C	C	T	T	A	A	G	A	T	T	C	G	C	C	T	C	A	C	A	G	G	C	C
	#ICSV745	T	T	A	G	A	A	A	A	T	A	C	G	C	A	T	A	G	C	A	G	C	C	G	C	A	C	C	T	T	A	A	G	A	T	T	C	G	C	C	T	C	A	C	A	G	G	C	C
	#Karper-669	T	T	A	G	A	A	A	A	T	A	C	G	C	A	T	A	G	C	A	G	C	C	G	C	A	C	C	T	T	A	A	G	A	T	T	C	G	C	C	T	C	A	C	A	G	G	C	C
	#LR9198	T	T	A	G	A	A	A	A	T	A	C	G	C	A	T	A	G	C	A	G	C	C	G	C	A	C	C	T	T	A	A	G	A	T	T	C	G	C	C	T	C	A	C	A	G	G	C	C
	#QL12	T	T	A	G	A	A	A	A	T	A	C	G	C	A	T	A	G	C	A	G	C	C	G	C	A	C	C	T	T	A	A	G	A	T	T	C	G	C	C	T	C	A	C	A	G	G	C	C
	#Rio	T	T	A	G	A	A	A	A	T	A	C	G	C	A	T	A	G	C	A	G	C	C	G	C	A	C	C	T	T	A	A	G	A	T	T	C	G	C	C	T	C	A	C	A	G	G	C	C
	#RTx7000	T	T	A	G	A	A	A	A	T	A	C	G	C	A	T	A	G	C	A	G	C	C	G	C	A	C	C	T	T	A	A	G	A	T	T	C	G	C	C	T	C	A	C	A	G	G	C	C
	#Kilo(IBC/E-382)	T	T	A	G	A	A	A	A	T	A	C	G	C	A	T	A	G	C	A	G	C	C	G	C	A	C	C	T	T	A	A	G	A	T	T	C	G	C	C	T	C	A	C	A	G	G	C	C
[truncated: 2 more columns]

## Sheet: 002G125000 (PIP2-6)
Table S5. Haplotypes of aquaporin gene PIP2-6. The cell highlighted in red marks the tolerant genotype and the one highlighted in green marks the sensitive genotype. Black cells indicate the presence of SNPs at that location in the gene. Orange cells mark the location of SNPs between the tolerant and sensitive genotypes
	Chrom:Position	Chr 2 : 16895894	Chr 2 : 16895950	Chr 2 : 16895957	Chr 2 : 16895960	Chr 2 : 16895964	Chr 2 : 16895985	Chr 2 : 16896004	Chr 2 : 16896069	Chr 2 : 16896076	Chr 2 : 16896084	Chr 2 : 16896117	Chr 2 : 16896130	Chr 2 : 16896161	Chr 2 : 16896162	Chr 2 : 16896163	Chr 2 : 16896184	Chr 2 : 16896211	Chr 2 : 16896219	Chr 2 : 16896233	Chr 2 : 16896237	Chr 2 : 16896238	Chr 2 : 16896249	Chr 2 : 16896276	Chr 2 : 16896289	Chr 2 : 16896309	Chr 2 : 16896338	Chr 2 : 16896344	Chr 2 : 16896384	Chr 2 : 16896385	Chr 2 : 16896446	Chr 2 : 16896463	Chr 2 : 16896464	Chr 2 : 16896469	Chr 2 : 16896477	Chr 2 : 16896500	Chr 2 : 16896537	Chr 2 : 16896797	Chr 2 : 16896800	Chr 2 : 16896840	Chr 2 : 16896843	Chr 2 : 16896846	Chr 2 : 16896924	Chr 2 : 16896990	Chr 2 : 16897334	Chr 2 : 16897545	Chr 2 : 16897582
	SNP Class	SNP	SNP	SNP	SNP	SNP	SNP	SNP	SNP	SNP	SNP	SNP	SNP	SNP	SNP	SNP	SNP	SNP	SNP	SNP	SNP	SNP	SNP	SNP	SNP	SNP	SNP	SNP	SNP	SNP	SNP	SNP	SNP	SNP	SNP	SNP	SNP	SNP	SNP	SNP	SNP		SNP	SNP	SNP	SNP	SNP
	Gene Name:SNP Location	Sobic.002G125000:3' UTR Variant	Sobic.002G125000:3' UTR Variant	Sobic.002G125000:3' UTR Variant	Sobic.002G125000:3' UTR Variant	Sobic.002G125000:3' UTR Variant	Sobic.002G125000:3' UTR Variant	Sobic.002G125000:3' UTR Variant	Sobic.002G125000:3' UTR Variant	Sobic.002G125000:3' UTR Variant	Sobic.002G125000:3' UTR Variant	Sobic.002G125000:3' UTR Variant	Sobic.002G125000:3' UTR Variant	Sobic.002G125000:3' UTR Variant	Sobic.002G125000:3' UTR Variant	Sobic.002G125000:3' UTR Variant	Sobic.002G125000:3' UTR Variant	Sobic.002G125000:3' UTR Variant	Sobic.002G125000:3' UTR Variant	Sobic.002G125000:3' UTR Variant	Sobic.002G125000:3' UTR Variant	Sobic.002G125000:3' UTR Variant	Sobic.002G125000:3' UTR Variant	Sobic.002G125000:3' UTR Variant	Sobic.002G125000:3' UTR Variant	Sobic.002G125000:3' UTR Variant	Sobic.002G125000:Synonymous Variant	Sobic.002G125000:Synonymous Variant	Sobic.002G125000:Missense Variant	Sobic.002G125000:Missense Variant	Sobic.002G125000:5' UTR Premature Start Codon Gain Variant	Sobic.002G125000:5' UTR Premature Start Codon Gain Variant	Sobic.002G125000:5' UTR Premature Start Codon Gain Variant	Sobic.002G125000:5' UTR Premature Start Codon Gain Variant	Sobic.002G125000:5' UTR Premature Start Codon Gain Variant	Sobic.002G125000:5' UTR Premature Start Codon Gain Variant	Sobic.002G125000:5' UTR Premature Start Codon Gain Variant	Sobic.002G125000:5' UTR Premature Start Codon Gain Variant	Sobic.002G125000:5' UTR Premature Start Codon Gain Variant	Sobic.002G125000:Synonymous Variant	Sobic.002G125000:Synonymous Variant	Sobic.002G125000:Synonymous Variant	Sobic.002G125000:Synonymous Variant	Sobic.002G125000:Synonymous Variant	Sobic.002G125000:Missense Variant	Sobic.002G125000:5' UTR Variant	Sobic.002G125000:5' UTR Variant
Haplotypes	#Reference	C	G	G	A	G	G	T	T	T	C	C	C	T	T	G	A	T	A	C	A	C	C	C	T	C	G	C	G	C	T	C	C	C	T	G	A	C	C	C	G	A	C	G	G	A	T
	#IS 7131	C	G	G	A	G	G	T	T	T	C	C	C	T	T	G	A	T	A	C	A	C	C	C	T	C	G	C	G	C	T	C	C	C	T	G	A	C	C	C	G	G	C	G	G	A	T
	#BTx642	C	G	G	A	G	G	T	T	T	C	C	C	T	T	G	A	T	A	C	A	C	C	C	T	C	G	C	G	C	T	C	C	C	T	G	A	C	C	C	G	A	C	G	G	A	T
	#B923296	C	G	G	A	G	G	T	T	T	C	C	C	T	T	G	A	T	A	C	A	C	C	C	T	C	G	C	G	C	T	C	C	C	T	G	A	C	C	C	G	A	C	G	G	A	T
	#ICSV745	C	G	G	A	G	G	T	T	T	C	C	C	T	T	G	A	T	A	C	A	C	C	C	T	C	G	C	G	C	T	C	C	C	T	G	A	C	C	C	G	A	C	G	G	A	T
	#Karper-669	C	G	G	A	G	G	T	T	T	C	C	C	T	T	G	A	T	A	C	A	C	C	C	T	C	G	C	G	C	T	C	C	C	T	G	A	C	C	C	G	A	C	G	G	A	T
	#KS115	C	G	G	A	G	G	T	T	T	C	C	C	T	T	G	A	T	A	C	A	C	C	C	T	C	G	C	G	C	T	C	C	C	T	G	A	C	C	C	G	A	C	G	G	A	T
	#Malisor-84-7	C	G	G	A	G	G	T	T	T	C	C	C	T	T	G	A	T	A	C	A	C	C	C	T	C	G	C	G	C	T	C	C	C	T	G	A	C	C	C	G	A	C	G	G	A	T
	#PI525695	C	G	G	A	G	G	T	T	T	C	C	C	T	T	G	A	T	A	C	A	C	C	C	T	C	G	C	G	C	T	C	C	C	T	G	A	C	C	C	G	A	C	G	G	A	T
	#QL12	C	G	G	A	G	G	T	T	T	C	C	C	T	T	G	A	T	A	C	A	C	C	C	T	C	G	C	G	C	T	C	C	C	T	G	A	C	C	C	G	A	C	G	G	A	T
	#R931945-2-2	C	G	G	A	G	G	T	T	T	C	C	C	T	T	G	A	T	A	C	A	C	C	C	T	C	G	C	G	C	T	C	C	C	T	G	A	C	C	C	G	A	C	G	G	A	T
H1	#B963676	C	G	G	A	G	G	T	T	T	C	C	C	T	T	G	A	T	A	C	A	C	C	C	T	C	G	C	G	C	T	C	C	C	T	G	A	C	C	C	G	A	C	G	G	A	T
	#PI563516	C	G	G	A	G	G	T	T	T	C	C	C	T	T	G	A	T	A	C	A	C	C	C	T	C	G	C	G	C	T	C	C	C	T	G	A	C	C	C	G	A	C	G	G	A	T
	#Early-Hegari	C	G	G	A	G	G	T	T	T	C	C	C	T	T	G	A	T	A	C	A	C	C	C	T	C	G	C	G	C	T	C	C	C	T	G	A	C	C	C	G	A	C	G	G	A	T
	#IS3614-2	C	G	G	A	G	G	T	T	T	C	C	C	T	T	G	A	T	A	C	A	C	C	C	T	C	G	C	G	C	T	C	C	C	T	G	A	C	C	C	G	A	C	G	G	A	T
	#IS8525	C	G	G	A	G	G	T	T	T	C	C	C	T	T	G	A	T	A	C	A	C	C	C	T	C	G	C	G	C	T	C	C	C	T	G	A	C	C	C	G	A	C	G	G	A	T
	#M35-1	C	G	G	A	G	G	T	T	T	C	C	C	T	T	G	A	T	A	C	A	C	C	C	T	C	G	C	G	C	T	C	C	C	T	G	A	C	C	C	G	A	C	G	G	A	T
	#SC103-14E	C	G	G	A	G	G	T	T	T	C	C	C	T	T	G	A	T	A	C	A	C	C	C	T	C	G	C	G	C	T	C	C	C	T	G	A	C	C	C	G	A	C	G	G	A	T
	#SC108C	C	G	G	A	G	G	T	T	T	C	C	C	T	T	G	A	T	A	C	A	C	C	C	T	C	G	C	G	C	T	C	C	C	T	G	A	C	C	C	G	A	C	G	G	A	T
	#SC170-6-8	C	G	G	A	G	G	T	T	T	C	C	C	T	T	G	A	T	A	C	A	C	C	C	T	C	G	C	G	C	T	C	C	C	T	G	A	C	C	C	G	A	C	G	G	A	T
	#SC326-6	C	G	G	A	G	G	T	T	T	C	C	C	T	T	G	A	T	A	C	A	C	C	C	T	C	G	C	G	C	T	C	C	C	T	G	A	C	C	C	G	A	C	G	G	A	T
	#Cherekit (IBC/E-460)	C	G	G	A	G	G	T	T	T	C	C	C	T	T	G	A	T	A	C	A	C	C	C	T	C	G	C	G	C	T	C	C	C	T	G	A	C	C	C	G	A	C	G	G	A	T
	#S.bicolorsubsp.verticilliflorum(AusTRCF-317961)	C	G	G	A	G	G	T	T	T	C	C	C	T	T	G	A	T	A	C	A	C	C	C	T	C	G	C	G	C	T	C	C	C	T	G	A	C	C	C	G	A	C	G	G	A	T
H2	#Greenleaf	T	G	G	A	G	A	C	T	T	C	C	C	T	T	G	A	T	A	C	A	C	C	C	T	C	G	C	G	C	T	C	C	C	T	G	A	C	C	C	G	A	C	G	G	A	T
H3	#S.bicolorsubsp.verticilliflorum(PI300119)	T	G	G	A	G	A	C	T	T	C	C	C	T	T	G	A	T	A	C	A	C	C	C	T	C	G	C	G	C	T	C	C	C	T	G	A	C	C	C	G	A	C	A	G	A	T
H4	#S.propinquum369-1	C	A	A	C	A	G	T	C	A	T	A	T	Y	W	S	R	Y	M	M	W	S	Y	T	T	T	G	C	R	M	C	C	C	C	T	T	C	T	G	T	A	A	G	G	G	G	C
H5	#S.propinquum369-2	C	A	A	C	A	G	T	C	A	T	A	T	C	A	C	G	T	A	A	T	G	T	T	T	T	G	C	R	M	C	C	C	C	T	T	C	T	G	T	A	A	G	G	G	A	C
H6	#PI586430	C	G	G	A	G	A	C	T	T	C	C	T	T	T	G	A	T	A	C	A	C	C	C	T	C	G	C	G	C	T	C	C	C	T	G	A	C	C	C	G	A	C	G	G	A	T
H7	#RTx7000	C	G	G	A	G	G	T	T	T	C	C	T	T	T	G	A	T	A	C	A	C	C	C	C	T	A	T	G	C	A	T	G	C	C	G	A	C	C	C	G	A	C	G	C	A	T
	#SC23	C	G	G	A	G	G	T	T	T	C	C	T	T	T	G	A	T	A	C	A	C	C	C	C	T	A	T	G	C	A	T	G	C	C	G	A	C	C	C	G	A	C	G	G	A	T
H8	#IS9710	C	G	G	A	G	G	T	T	T	C	C	T	T	T	G	A	T	A	C	A	C	C	C	T	T	A	T	G	C	A	T	G	C	C	G	A	C	C	C	G	A	C	G	G	A	T
H9	#SC35C	C	G	G	A	G	G	T	T	T	C	C	T	T	T	G	A	T	A	C	A	C	C	C	C	T	R	Y	G	C	A	T	G	C	C	G	A	C	C	C	G	A	C	G	G	A	T
H10	#S.bicolor subsp.drummondii(PI330272)	C	G	G	A	G	G	T	T	T	C	C	T	T	T	G	A	T	A	C	A	C	C	C	T	C	G	C	G	C	T	C	C	G	T	G	A	C	C	C	G	A	C	G	G	A	T
	#Ji_2731	C	G	G	A	G	G	T	T	T	C	C	T	T	T	G	A	T	A	C	A	C	C	C	T	C	G	C	G	C	T	C	C	C	T	G	A	C	C	C	G	A	C	G	G	A	T
	#Keller	C	G	G	A	G	G	T	T	T	C	C	T	T	T	G	A	T	A	C	A	C	C	C	T	C	G	C	G	C	T	C	C	C	T	G	A	C	C	C	G	A	C	G	G	A	T
	#E-Tian	C	G	G	A	G	G	T	T	T	C	C	T	T	T	G	A	T	A	C	A	C	C	C	T	C	G	C	G	C	T	C	C	C	T	G	A	C	C	C	G	A	C	G	G	A	T
	#SS79	C	G	G	A	G	G	T	T	T	C	C	T	T	T	G	A	T	A	C	A	C	C	C	T	C	G	C	G	C	T	C	C	C	T	G	A	C	C	C	G	A	C	G	G	A	T
	#SC237-14E	C	G	G	A	G	G	T	T	T	C	C	T	T	T	G	A	T	A	C	A	C	C	C	T	C	G	C	G	C	T	C	C	C	T	G	A	C	C	C	G	A	C	G	G	A	T
	#SC56-14E	C	G	G	A	G	G	T	T	T	C	C	T	T	T	G	A	T	A	C	A	C	C	C	T	C	G	C	G	C	T	C	C	C	T	G	A	C	C	C	G	A	C	G	G	A	T
	#SC62C	C	G	G	A	G	G	T	T	T	C	C	T	T	T	G	A	T	A	C	A	C	C	C	T	C	G	C	G	C	T	C	C	C	T	G	A	C	C	C	G	A	C	G	G	A	T
	#PI585749	C	G	G	A	G	G	T	T	T	C	C	T	T	T	G	A	T	A	C	A	C	C	C	T	C	G	C	G	C	T	C	C	C	T	G	A	C	C	C	G	A	C	G	G	A	T
H11	#IBC/E-38432	C	G	G	A	G	G	T	T	T	C	C	T	T	T	G	A	T	A	C	A	C	C	C	T	C	R	Y	G	C	W	Y	S	C	Y	G	A	C	C	C	G	A	C	G	G	A	T
	#Yik. solate (IBC/E-339)	C	G	G	A	G	G	T	T	T	C	C	T	T	T	G	A	T	A	C	A	C	C	C	T	C	G	C	G	C	T	C	C	C	T	G	A	C	C	C	G	A	C	G	G	A	T
	#S.bicolor(PI226096)	C	G	G	A	G	G	T	T	T	C	C	T	T	T	G	A	T	A	C	A	C	C	C	T	C	G	C	G	C	T	C	C	C	T	G	A	C	C	C	G	A	C	G	G	A	T
	#Kilo(IBC/E-382)	C	G	G	A	G	G	T	T	T	C	C	T	T	T	G	A	T	A	C	A	C	C	C	T	C	G	C	G	C	T	C	C	C	T	G	A	C	C	C	G	A	C	G	G	A	T
	#Zengada(IBC/E-308)	C	G	G	A	G	G	T	T	T	C	C	T	T	T	G	A	T	A	C	A	C	C	C	T	C	G	C	G	C	T	C	C	C	T	G	A	C	C	C	G	A	C	G	G	A	T
	#IS 12883	C	G	G	A	G	G	T	T	T	C	C	T	T	T	G	A	T	A	C	A	C	C	C	T	C	G	C	G	C	T	C	C	C	T	G	A	C	C	C	G	A	C	G	G	A	T
	#Ai4	C	G	G	A	G	G	T	T	T	C	C	T	T	T	G	A	T	A	C	A	C	C	C	T	C	G	C	G	C	T	C	C	C	T	G	A	C	C	C	G	A	C	G	G	A	T
	#LR9198	C	G	G	A	G	G	T	T	T	C	C	T	T	T	G	A	T	A	C	A	C	C	C	T	C	G	C	G	C	T	C	C	C	T	G	A	C	C	C	G	A	C	G	G	A	T
	#Macia	C	G	G	A	G	G	T	T	T	C	C	T	T	T	G	A	T	A	C	A	C	C	C	T	C	G	C	G	C	T	C	C	C	T	G	A	C	C	C	G	A	C	G	G	A	T
	#Rio	C	G	G	A	G	G	T	T	T	C	C	T	T	T	G	A	T	A	C	A	C	C	C	T	C	G	C	G	C	T	C	C	C	T	G	A	C	C	C	G	A	C	G	G	A	T

## Sheet: 002G281000 (PIP2-7)
Table S5. Haplotypes of aquaporin gene PIP2-7. The cell highlighted in red marks the tolerant genotype and the one highlighted in green marks the sensitive genotype. Black cells indicate the presence of SNPs at that location in the gene. Orange cells mark the location of SNPs between the tolerant and sensitive genotypes
	Chrom:Position	Chr 2 : 66251252	Chr 2 : 66251344	Chr 2 : 66251385	Chr 2 : 66251799	Chr 2 : 66251819	Chr 2 : 66252049	Chr 2 : 66252218	Chr 2 : 66252337	Chr 2 : 66252429	Chr 2 : 66252685	Chr 2 : 66252692	Chr 2 : 66252751	Chr 2 : 66252809	Chr 2 : 66252883	Chr 2 : 66252934	Chr 2 : 66252975	Chr 2 : 66253031	Chr 2 : 66253033	Chr 2 : 66253042	Chr 2 : 66253057
	SNP Class	SNP	SNP	SNP	SNP	SNP	SNP	SNP	SNP	SNP	SNP	SNP	SNP	SNP	SNP	SNP	SNP	SNP	SNP	SNP	SNP
	Gene Name:SNP Location	Sobic.002G281000:5' UTR Variant	Sobic.002G281000:Start Lost	Sobic.002G281000:5' UTR Variant	Sobic.002G281000:5' UTR Premature Start Codon Gain Variant	Sobic.002G281000:5' UTR Premature Start Codon Gain Variant	Sobic.002G281000:Synonymous Variant	Sobic.002G281000:5' UTR Premature Start Codon Gain Variant	Sobic.002G281000:Missense Variant	Sobic.002G281000:5' UTR Premature Start Codon Gain Variant	Sobic.002G281000:Synonymous Variant	Sobic.002G281000:Missense Variant	Sobic.002G281000:3' UTR Variant	Sobic.002G281000:3' UTR Variant	Sobic.002G281000:3' UTR Variant	Sobic.002G281000:3' UTR Variant	Sobic.002G281000:3' UTR Variant	Sobic.002G281000:3' UTR Variant	Sobic.002G281000:3' UTR Variant	Sobic.002G281000:3' UTR Variant	Sobic.002G281000:3' UTR Variant
Haplotypes	#Reference	C	C	T	T	G	T	A	T	T	C	G	C	A	A	T	C	A	G	C	A
	#IS 7131	C	C	T	T	G	T	A	T	T	C	G	C	A	A	T	C	A	G	C	A
	#KS115	C	C	T	T	G	T	A	T	T	C	G	C	A	A	T	C	A	G	C	A
	#Macia	C	C	T	T	G	T	A	T	T	C	G	C	A	A	T	C	A	G	C	A
	#Malisor-84-7	C	C	T	T	G	T	A	T	T	C	G	C	A	A	T	C	A	G	C	A
	#Rio	C	C	T	T	G	T	A	T	T	C	G	C	A	A	T	C	A	G	C	A
	#RTx7000	C	C	T	T	G	T	A	T	T	C	G	C	A	A	T	C	A	G	C	A
	#B963676	C	C	T	T	G	T	A	T	T	C	G	C	A	A	T	C	A	G	C	A
	#PI563516	C	C	T	T	G	T	A	T	T	C	G	C	A	A	T	C	A	G	C	A
	#Keller	C	C	T	T	G	T	A	T	T	C	G	C	A	A	T	C	A	G	C	A
H1	#E-Tian	C	C	T	T	G	T	A	T	T	C	G	C	A	A	T	C	A	G	C	A
	#IS3614-2	C	C	T	T	G	T	A	T	T	C	G	C	A	A	T	C	A	G	C	A
	#IS9710	C	C	T	T	G	T	A	T	T	C	G	C	A	A	T	C	A	G	C	A
	#M35-1	C	C	T	T	G	T	A	T	T	C	G	C	A	A	T	C	A	G	C	A
	#SC103-14E	C	C	T	T	G	T	A	T	T	C	G	C	A	A	T	C	A	G	C	A
	#SC108C	C	C	T	T	G	T	A	T	T	C	G	C	A	A	T	C	A	G	C	A
	#SC23	C	C	T	T	G	T	A	T	T	C	G	C	A	A	T	C	A	G	C	A
	#SC326-6	C	C	T	T	G	T	A	T	T	C	G	C	A	A	T	C	A	G	C	A
	#IBC/E-38432	C	C	T	T	G	T	A	T	T	C	G	M	A	A	W	Y	R	R	C	A
	#Yik. solate (IBC/E-339)	C	C	T	T	G	T	A	T	T	C	G	C	A	A	T	C	A	G	C	A
	#S.bicolorsubsp.verticilliflorum(AusTRCF-317961)	C	C	T	T	G	T	A	T	T	C	G	C	A	A	T	C	A	G	C	A
H2	#Ji_2731	T	C	T	T	A	C	G	T	T	C	A	A	A	A	A	C	A	G	C	A
H3	#BTx642	T	C	T	T	G	T	G	T	T	C	G	C	A	A	T	C	A	G	C	A
	#Early-Hegari	T	C	T	T	G	T	G	T	T	C	G	C	A	A	T	C	A	G	C	A
	#B923296	T	C	T	T	G	T	A	T	T	C	G	C	A	A	T	C	A	G	C	A
	#ICSV745	T	C	T	T	G	T	A	T	T	C	G	C	A	A	T	C	A	G	C	A
	#R931945-2-2	T	C	T	T	G	T	A	T	T	C	G	C	A	A	T	C	A	G	C	A
H4	#SC237-14E	T	C	T	T	G	T	A	T	T	C	G	C	A	A	T	C	A	G	C	A
	#SC35C	T	C	T	T	G	T	A	T	T	C	G	C	A	A	T	C	A	G	C	A
	#SC62C	T	C	T	T	G	T	A	T	T	C	G	C	A	A	T	C	A	G	C	A
	#PI585749	T	C	T	T	G	T	A	T	T	C	G	C	A	A	T	C	A	G	C	A
	#Cherekit (IBC/E-460)	T	C	T	T	G	T	A	T	T	C	G	C	A	A	T	C	A	G	C	A
H5	#SS79	C	T	C	C	G	T	A	C	T	C	G	C	A	A	T	C	A	G	C	A
H6	#IS8525	C	T	C	T	G	T	A	C	T	C	G	C	A	A	T	C	A	G	C	A
	#S.bicolorsubsp.verticilliflorum(PI300119)	C	T	C	T	G	T	A	C	T	C	G	C	A	A	T	C	A	G	C	A
H7	#S.propinquum369-1	C	T	C	T	G	T	A	C	T	C	G	C	A	G	A	T	A	G	C	A
	#S.propinquum369-2	C	T	C	T	G	T	A	C	T	C	G	C	A	G	A	T	A	G	C	A
H8	#Ai4	C	C	T	T	G	T	A	C	T	C	G	A	A	A	A	T	G	A	C	A
H9	#LR9198	C	C	T	T	G	T	A	C	T	C	G	A	A	A	A	T	R	R	C	A
H10	#S.bicolor(PI226096)	C	C	T	T	G	T	A	T	C	T	G	A	A	A	A	T	G	A	G	A
	#Karper-669	C	C	T	T	G	T	A	T	T	C	G	A	A	A	A	T	G	A	C	A
	#PI525695	C	C	T	T	G	T	A	T	T	C	G	A	A	A	A	T	G	A	C	A
H11	#PI586430	C	C	T	T	G	T	A	T	T	C	G	A	A	A	A	T	G	A	C	A
	#SC170-6-8	C	C	T	T	G	T	A	T	T	C	G	A	A	A	A	T	G	A	C	A
	#SC56-14E	C	C	T	T	G	T	A	T	T	C	G	A	A	A	A	T	G	A	C	A
	#S.bicolor subsp.drummondii(PI330272)	C	C	T	T	G	T	A	T	T	C	G	A	A	A	A	T	A	G	C	A
H12	#Kilo(IBC/E-382)	C	C	T	T	G	T	A	T	T	C	G	A	A	A	A	T	A	G	C	G
H13	#IS 12883	C	C	T	T	G	T	A	T	T	C	G	A	A	A	T	C	A	G	C	A
H14	#Greenleaf	C	C	T	T	G	T	A	T	T	C	G	C	G	A	A	T	A	G	C	A
H15	#Zengada(IBC/E-308)	C	C	T	T	G	T	A	T	T	C	G	C	A	A	A	T	G	A	C	G
H16	#QL12	C	C	T	T	G	T	A	T	T	C	G	C	A	A	A	T	G	A	C	A

## Sheet: 04G295100 (TIP2-1)
Table S5. Haplotypes of aquaporin gene TIP2-1. The cell highlighted in red marks the tolerant genotype and the one highlighted in green marks the sensitive genotype. Black cells indicate the presence of SNPs at that location in the gene. Orange cells mark the location of SNPs between the tolerant and sensitive genotypes
	Chrom:Position	Chr 4 : 62816740	Chr 4 : 62816804	Chr 4 : 62816844	Chr 4 : 62816910	Chr 4 : 62816929	Chr 4 : 62817108	Chr 4 : 62817159	Chr 4 : 62817200	Chr 4 : 62817221	Chr 4 : 62817227	Chr 4 : 62817257	Chr 4 : 62817755	Chr 4 : 62817839	Chr 4 : 62817932	Chr 4 : 62817939	Chr 4 : 62818083	Chr 4 : 62818144	Chr 4 : 62818165
	SNP Class	SNP	SNP	SNP	SNP	SNP	SNP	SNP	SNP	SNP	SNP	SNP	SNP	SNP	SNP	SNP	SNP	SNP	SNP
	Gene Name:SNP Location	Sobic.004G295100:5' UTR Variant	Sobic.004G295100:5' UTR Variant	Sobic.004G295100:5' UTR Variant	Sobic.004G295100:Synonymous Variant	Sobic.004G295100:Missense Variant	Sobic.004G295100:5' UTR Premature Start Codon Gain Variant	Sobic.004G295100:5' UTR Premature Start Codon Gain Variant	Sobic.004G295100:Synonymous Variant	Sobic.004G295100:Synonymous Variant	Sobic.004G295100:Synonymous Variant	Sobic.004G295100:Synonymous Variant	Sobic.004G295100:Synonymous Variant	Sobic.004G295100:3' UTR Variant	Sobic.004G295100:3' UTR Variant	Sobic.004G295100:3' UTR Variant	Sobic.004G295100:3' UTR Variant	Sobic.004G295100:3' UTR Variant	Sobic.004G295100:3' UTR Variant
Haplotypes	Reference	G	T	C	T	G	G	A	G	T	C	A	C	G	C	A	C	C	C
	IS 7131	G	T	C	T	G	G	A	G	T	C	A	C	G	C	A	C	C	C
	IS 12883	G	T	C	T	G	G	A	G	T	C	A	C	G	C	A	C	C	C
	Ai4	G	T	C	T	G	G	A	G	T	C	A	C	G	C	A	C	C	C
	BTx642	G	T	C	T	G	G	A	G	T	C	A	C	G	C	A	C	C	C
	B923296	G	T	C	T	G	G	A	G	T	C	A	C	G	C	A	C	C	C
	ICSV745	G	T	C	T	G	G	A	G	T	C	A	C	G	C	A	C	C	C
	Karper 669	G	T	C	T	G	G	A	G	T	C	A	C	G	C	A	C	C	C
	KS115	G	T	C	T	G	G	A	G	T	C	A	C	G	C	A	C	C	C
	LR9198	G	T	C	T	G	G	A	G	T	C	A	C	G	C	A	C	C	C
	Macia	G	T	C	T	G	G	A	G	T	C	A	C	G	C	A	C	C	C
	Malisor 84-7	G	T	C	T	G	G	A	G	T	C	A	C	G	C	A	C	C	C
	QL12	G	T	C	T	G	G	A	G	T	C	A	C	G	C	A	C	C	C
	R931945-2-2	G	T	C	T	G	G	A	G	T	C	A	C	G	C	A	C	C	C
	RTx7000	G	T	C	T	G	G	A	G	T	C	A	C	G	C	A	C	C	C
	B963676	G	T	C	T	G	G	A	G	T	C	A	C	G	C	A	C	C	C
	PI563516	G	T	C	T	G	G	A	G	T	C	A	C	G	C	A	C	C	C
	Ji_2731	G	T	C	T	G	G	A	G	T	C	A	C	G	C	A	C	C	C
	Keller	G	T	C	T	G	G	A	G	T	C	A	C	G	C	A	C	C	C
	Early Hegari	G	T	C	T	G	G	A	G	T	C	A	C	G	C	A	C	C	C
	IS3614-2	G	T	C	T	G	G	A	G	T	C	A	C	G	C	A	C	C	C
H1	IS8525	G	T	C	T	G	G	A	G	T	C	A	C	G	C	A	C	C	C
	IS9710	G	T	C	T	G	G	A	G	T	C	A	C	G	C	A	C	C	C
	M35-1	G	T	C	T	G	G	A	G	T	C	A	C	G	C	A	C	C	C
	SC103-14E	G	T	C	T	G	G	A	G	T	C	A	C	G	C	A	C	C	C
	SC108C	G	T	C	T	G	G	A	G	T	C	A	C	G	C	A	C	C	C
	SC170-6-8	G	T	C	T	G	G	A	G	T	C	A	C	G	C	A	C	C	C
	SC23	G	T	C	T	G	G	A	G	T	C	A	C	G	C	A	C	C	C
	SC237-14E	G	T	C	T	G	G	A	G	T	C	A	C	G	C	A	C	C	C
	SC326-6	G	T	C	T	G	G	A	G	T	C	A	C	G	C	A	C	C	C
	SC35C	G	T	C	T	G	G	A	G	T	C	A	C	G	C	A	C	C	C
	SC56-14E	G	T	C	T	G	G	A	G	T	C	A	C	G	C	A	C	C	C
	SC62C	G	T	C	T	G	G	A	G	T	C	A	C	G	C	A	C	C	C
	PI585749	G	T	C	T	G	G	A	G	T	C	A	C	G	C	A	C	C	C
	IBC/E-38432	G	T	C	T	G	G	A	G	T	C	A	C	G	C	A	C	C	C
	Yik. solate (IBC/E-339)	G	T	C	T	G	G	A	G	T	C	A	C	G	C	A	C	C	C
	Cherekit (IBC/E-460)	G	T	C	T	G	G	A	G	T	C	A	C	G	C	A	C	C	C
	Greenleaf	G	T	C	T	G	G	A	G	T	C	A	C	G	C	A	C	C	C
	S. bicolor subsp. verticilliflorum (PI300119)	G	T	C	T	G	G	A	G	T	C	A	C	G	C	A	C	C	C
	S. bicolor (PI226096)	G	T	C	T	G	G	A	G	T	C	A	C	G	C	A	C	C	C
	S. bicolor subsp. verticilliflorum (AusTRCF 317961)	G	T	C	T	G	G	A	G	T	C	A	C	G	C	A	C	C	C
	Kilo (IBC/E-382)	G	T	C	T	G	G	A	G	T	C	A	C	G	C	A	C	C	C
	Zengada (IBC/E-308)	G	T	C	T	G	G	A	G	T	C	A	C	G	C	A	C	C	C
H2	S. propinquum 369-1	T	T	T	C	A	A	T	C	G	T	G	T	G	T	G	C	G	T
H3	S. propinquum 369-2	T	T	T	C	A	G	T	C	G	T	G	T	G	T	G	C	C	C
H4	S. bicolor subsp. drummondii (PI330272)	G	C	C	T	G	G	A	G	T	C	A	C	G	C	A	C	C	C
	Rio	G	T	C	T	G	G	A	G	T	C	A	C	A	C	G	C	C	C
H5	E-Tian	G	T	C	T	G	G	A	G	T	C	A	C	A	C	G	C	C	C
	SS79	G	T	C	T	G	G	A	G	T	C	A	C	A	C	G	C	C	C
H6	PI525695	G	T	C	T	G	G	A	G	T	C	A	C	G	C	A	G	C	C
	PI586430	G	T	C	T	G	G	A	G	T	C	A	C	G	C	A	G	C	C

## Sheet: 10G146100 (TIP2-2)
Table S5. Haplotypes of aquaporin geneTIP2-2. The cell highlighted in red marks the tolerant genotype and the one highlighted in green marks the sensitive genotype. Black cells indicate the presence of SNPs at that location in the gene. Orange cells mark the location of SNPs between the tolerant and sensitive genotypes
	Chrom:Position	Chr 10 : 41296582	Chr 10 : 41296584	Chr 10 : 41296601	Chr 10 : 41296604	Chr 10 : 41296605	Chr 10 : 41296623	Chr 10 : 41296631	Chr 10 : 41296635	Chr 10 : 41296655	Chr 10 : 41296693	Chr 10 : 41296716	Chr 10 : 41296733	Chr 10 : 41296799	Chr 10 : 41296857	Chr 10 : 41296862	Chr 10 : 41296872	Chr 10 : 41296893	Chr 10 : 41297025	Chr 10 : 41297196	Chr 10 : 41297241	Chr 10 : 41297444	Chr 10 : 41297525	Chr 10 : 41297687	Chr 10 : 41297762	Chr 10 : 41297775	Chr 10 : 41297831	Chr 10 : 41298044	Chr 10 : 41298191	Chr 10 : 41298280	Chr 10 : 41298380
	SNP Class	SNP	SNP	SNP	SNP	SNP	SNP	SNP	SNP	SNP	SNP	SNP	SNP	SNP	SNP	SNP	SNP	SNP	SNP	SNP	SNP	SNP	SNP	SNP	SNP	SNP	SNP	SNP	SNP	SNP	SNP
	Gene Name:SNP Location	Sobic.010G146100:3' UTR Variant	Sobic.010G146100:3' UTR Variant	Sobic.010G146100:3' UTR Variant	Sobic.010G146100:3' UTR Variant	Sobic.010G146100:3' UTR Variant	Sobic.010G146100:3' UTR Variant	Sobic.010G146100:3' UTR Variant	Sobic.010G146100:3' UTR Variant	Sobic.010G146100:3' UTR Variant	Sobic.010G146100:3' UTR Variant	Sobic.010G146100:3' UTR Variant	Sobic.010G146100:3' UTR Variant	Sobic.010G146100:3' UTR Variant	Sobic.010G146100:3' UTR Variant	Sobic.010G146100:3' UTR Variant	Sobic.010G146100:3' UTR Variant	Sobic.010G146100:3' UTR Variant	Sobic.010G146100:Synonymous Variant	Sobic.010G146100:Synonymous Variant	Sobic.010G146100:Synonymous Variant	Sobic.010G146100:5' UTR Premature Start Codon Gain Variant	Sobic.010G146100:Synonymous Variant	Sobic.010G146100:Synonymous Variant	Sobic.010G146100:5' UTR Premature Start Codon Gain Variant	Sobic.010G146100:5' UTR Premature Start Codon Gain Variant	Sobic.010G146100:5' UTR Premature Start Codon Gain Variant	Sobic.010G146100:5' UTR Premature Start Codon Gain Variant	Sobic.010G146100:Synonymous Variant	Sobic.010G146100:5' UTR Variant	Sobic.010G146100:5' UTR Variant
Haplotypes	#Reference	A	C	C	G	G	G	G	G	T	C	A	T	G	C	C	A	C	G	G	C	C	G	G	G	G	C	A	G	T	A
	#IS 12883	A	C	C	G	G	G	G	G	T	C	A	T	G	C	C	A	C	G	G	C	C	G	G	G	G	C	A	G	T	A
	#KS115	A	C	C	G	G	G	G	G	T	C	A	T	G	C	C	A	C	G	G	C	C	G	G	G	G	C	A	G	T	A
	#Macia	A	C	C	G	G	G	G	G	T	C	A	T	G	C	C	A	C	G	G	C	C	G	G	G	G	C	A	G	T	A
	#Malisor-84-7	A	C	C	G	G	G	G	G	T	C	A	T	G	C	C	A	C	G	G	C	C	G	G	G	G	C	A	G	T	A
	#R931945-2-2	A	C	C	G	G	G	G	G	T	C	A	T	G	C	C	A	C	G	G	C	C	G	G	G	G	C	A	G	T	A
	#B963676	A	C	C	G	G	G	G	G	T	C	A	T	G	C	C	A	C	G	G	C	C	G	G	G	G	C	A	G	T	A
H1	#Ji_2731	A	C	C	G	G	G	G	G	T	C	A	T	G	C	C	A	C	G	G	C	C	G	G	G	G	C	A	G	T	A
	#Keller	A	C	C	G	G	G	G	G	T	C	A	T	G	C	C	A	C	G	G	C	C	G	G	G	G	C	A	G	T	A
	#IS3614-2	A	C	C	G	G	G	G	G	T	C	A	T	G	C	C	A	C	G	G	C	C	G	G	G	G	C	A	G	T	A
	#M35-1	A	C	C	G	G	G	G	G	T	C	A	T	G	C	C	A	C	G	G	C	C	G	G	G	G	C	A	G	T	A
	#SC108C	A	C	C	G	G	G	G	G	T	C	A	T	G	C	C	A	C	G	G	C	C	G	G	G	G	C	A	G	T	A
	#SC170-6-8	A	C	C	G	G	G	G	G	T	C	A	T	G	C	C	A	C	G	G	C	C	G	G	G	G	C	A	G	T	A
	#SC326-6	A	C	C	G	G	G	G	G	T	C	A	T	G	C	C	A	C	G	G	C	C	G	G	G	G	C	A	G	T	A
	#SC56-14E	A	C	C	G	G	G	G	G	T	C	A	T	G	C	C	A	C	G	G	C	C	G	G	G	G	C	A	G	T	A
	#SC62C	A	C	C	G	G	G	G	G	T	C	A	T	G	C	C	A	C	G	G	C	C	G	G	G	G	C	A	G	T	A
H2	#S.propinquum369-1	G	C	C	G	R	R	G	G	T	G	G	G	G	G	C	G	C	G	G	G	T	T	G	G	G	C	A	A	A	T
H3	#S.propinquum369-2	A	C	C	G	G	G	G	G	T	G	G	G	G	G	C	G	C	G	G	G	C	T	G	A	G	C	A	A	A	A
H4	#PI525695	A	T	C	A	G	G	G	A	T	C	A	T	T	C	C	A	C	G	G	C	C	G	G	G	G	C	A	G	T	A
H5	#ICSV745	A	C	T	G	G	G	G	G	C	C	A	T	G	C	C	A	C	G	G	C	C	G	A	G	G	C	A	G	T	A
H6	#Karper-669	A	C	T	G	G	G	G	G	C	C	A	T	G	C	C	A	C	G	A	C	C	G	G	G	G	C	A	G	T	A
H7	#Cherekit (IBC/E-460)	A	C	T	G	G	G	G	G	C	C	A	T	G	C	C	A	C	G	A	C	C	G	G	G	G	C	A	G	T	A
	#RTx7000	A	C	T	G	G	G	G	G	C	C	A	T	G	C	C	A	C	G	A	C	C	G	G	G	G	C	A	G	T	A
H8	#PI563516	A	C	T	G	G	G	G	G	C	C	A	T	G	C	C	A	C	G	A	C	C	G	A	G	G	C	A	G	T	A
	#PI585749	A	C	T	G	G	G	G	G	C	C	A	T	G	C	C	A	C	G	A	C	C	G	A	G	G	C	A	G	T	A
H9	#S.bicolor(PI226096)	A	C	T	G	G	G	G	G	T	C	A	T	G	C	C	A	C	G	G	C	C	G	A	G	G	C	A	G	T	A
	#QL12	A	C	C	A	G	G	G	G	T	C	A	T	G	C	C	A	C	G	G	C	C	G	G	G	G	C	A	G	T	A
H10	#IS8525	A	C	C	A	G	G	G	G	T	C	A	T	G	C	C	A	C	G	G	C	C	G	G	G	G	C	A	G	T	A
	#Ai4	A	C	C	A	G	G	G	G	T	C	A	T	G	C	S	A	C	G	G	C	C	G	G	G	G	C	A	G	T	A
H11	#B923296	A	C	C	A	G	G	G	G	T	C	A	T	G	C	C	A	C	G	G	C	C	G	G	G	G	C	A	G	T	A
	#Early-Hegari	A	C	C	A	G	A	A	G	T	C	A	T	G	C	C	A	C	G	G	C	C	G	G	G	G	C	A	G	T	A
H12	#SC103-14E	A	C	C	A	G	A	A	G	T	C	A	T	G	C	C	A	C	G	G	C	C	G	G	G	G	C	A	G	T	A
H13	#LR9198	A	C	C	A	G	G	G	G	T	C	A	T	G	C	G	A	C	G	G	C	C	G	G	G	G	C	A	G	T	A
H14	#SC23	A	C	C	A	G	G	G	G	T	C	A	T	G	C	G	A	C	G	G	C	C	G	G	G	A	C	A	G	T	A
H15	#SC237-14E	A	C	C	A	G	A	A	G	T	C	A	T	G	C	G	A	C	G	G	C	C	G	G	G	G	C	G	G	T	A
H16	#Greenleaf	A	C	C	G	A	G	G	G	T	C	A	T	G	C	C	A	C	G	G	C	C	G	G	G	G	C	A	G	T	A
H17	#S.bicolorsubsp.verticilliflorum(PI300119)	A	C	C	G	A	G	G	G	T	C	A	T	G	C	G	A	C	G	G	C	C	G	G	G	G	C	G	G	T	A
H18	#Yik. solate (IBC/E-339)	A	C	C	G	G	G	A	G	T	C	A	T	G	C	C	A	C	G	G	C	C	G	G	G	G	C	A	G	T	A
	#Kilo(IBC/E-382)	A	C	C	G	G	G	A	G	T	C	A	T	G	C	C	A	C	G	G	C	C	G	G	G	G	C	A	G	T	A
H19	#Rio	A	C	C	G	G	G	A	G	T	C	A	T	G	C	C	A	G	A	G	C	C	G	G	G	G	T	A	G	T	A
	#IS 7131	A	C	C	G	G	G	A	G	T	C	A	T	G	C	C	A	G	A	G	C	C	G	G	G	G	T	A	G	T	A
H20	#SS79	A	C	C	G	G	G	A	G	T	C	A	T	G	C	C	A	G	A	G	C	C	G	G	G	G	T	G	G	T	A
H21	#IS9710	A	C	C	G	G	G	A	G	T	C	A	T	G	C	C	A	C	G	G	C	C	G	G	G	G	T	A	G	T	A
H22	#S.bicolor subsp.drummondii(PI330272)	A	C	C	G	G	G	A	G	T	C	A	T	G	C	C	A	G	A	G	C	C	G	G	G	G	C	G	G	T	A
H23	#Zengada(IBC/E-308)	A	C	C	G	G	G	A	G	T	C	A	T	G	C	C	A	G	G	G	C	C	G	G	G	G	C	A	G	T	A
H24	#PI586430	A	C	C	G	G	G	G	A	T	C	A	T	G	C	C	A	C	G	G	C	C	G	G	G	G	C	A	G	T	A
H25	#S.bicolorsubsp.verticilliflorum(AusTRCF-317961)	A	C	C	G	G	G	G	G	T	C	A	T	G	C	G	A	C	G	G	C	C	G	G	G	G	C	G	G	T	A
H26	#BTx642	A	C	C	G	G	G	G	G	T	C	A	T	G	C	C	A	G	A	G	C	C	G	G	G	G	C	G	G	T	A
H27	#SC35C	A	C	C	G	G	G	G	G	T	C	A	T	G	C	C	A	G	G	G	C	C	G	G	G	G	C	A	G	T	A
H28	#E-Tian	A	C	C	G	G	G	G	G	T	C	A	T	G	C	C	A	C	A	G	C	C	G	G	G	G	T	A	G	T	A
H29	#IBC/E-38432	A	C	C	G	G	G	G	G	T	C	A	T	G	C	C	A	C	G	G	C	C	G	G	G	G	C	G	G	T	A

## Sheet: 003G007200 (TIP4-4)
Table S5. Haplotypes of aquaporin gene TIP4-4. The cell highlighted in red marks the tolerant genotype and the one highlighted in green marks the sensitive genotype. Black cells indicate the presence of SNPs at that location in the gene. Orange cells mark the location of SNPs between the tolerant and sensitive genotypes
	Chrom:Position	Chr 3 : 622193	Chr 3 : 622527	Chr 3 : 622529	Chr 3 : 623185	Chr 3 : 623401
	SNP Class	SNP	SNP	SNP	SNP	SNP
	Gene Name:SNP Location	Sobic.003G007200:3' UTR Variant	Sobic.003G007200:Synonymous Variant	Sobic.003G007200:Missense Variant	Sobic.003G007200:Synonymous Variant	Sobic.003G007200:5' UTR Variant
Haplotypes	Reference	A	G	T	G	C
	IS 7131	A	G	T	G	C
	IS 12883	A	G	T	G	C
	Ai4	A	G	T	G	C
	BTx642	A	G	T	G	C
	B923296	A	G	T	G	C
	ICSV745	A	G	T	G	C
	Karper 669	A	G	T	G	C
	KS115	A	G	T	G	C
	LR9198	A	G	T	G	C
	Macia	A	G	T	G	C
	Malisor 84-7	A	G	T	G	C
	PI525695	A	G	T	G	C
	QL12	A	G	T	G	C
	Rio	A	G	T	G	C
	RTx7000	A	G	T	G	C
	PI586430	A	G	T	G	C
	B963676	A	G	T	G	C
	PI563516	A	G	T	G	C
	Ji_2731	A	G	T	G	C
	Keller	A	G	T	G	C
H1	E-Tian	A	G	T	G	C
	SS79	A	G	T	G	C
	Early Hegari	A	G	T	G	C
	IS3614-2	A	G	T	G	C
	IS9710	A	G	T	G	C
	M35-1	A	G	T	G	C
	SC103-14E	A	G	T	G	C
	SC108C	A	G	T	G	C
	SC170-6-8	A	G	T	G	C
	SC23	A	G	T	G	C
	SC237-14E	A	G	T	G	C
	SC326-6	A	G	T	G	C
	SC35C	A	G	T	G	C
	SC56-14E	A	G	T	G	C
	SC62C	A	G	T	G	C
	PI585749	A	G	T	G	C
	IBC/E-38432	A	G	T	G	C
	Yik. solate (IBC/E-339)	A	G	T	G	C
	Cherekit (IBC/E-460)	A	G	T	G	C
	Greenleaf	A	G	T	G	C
	S. bicolor subsp. drummondii (PI330272)	A	G	T	G	C
	Kilo (IBC/E-382)	A	G	T	G	C
	Zengada (IBC/E-308)	A	G	T	G	C
H2	S. propinquum 369-1	C	A	T	A	T
H3	S. propinquum 369-2	C	A	T	G	T
	R931945-2-2	A	G	A	G	C
H4	IS8525	A	G	A	G	C
	S. bicolor (PI226096)	A	G	A	G	C
H5	S. bicolor subsp. verticilliflorum (PI300119)	A	G	T	G	T
	S. bicolor subsp. verticilliflorum (AusTRCF 317961)	A	G	T	G	T

## Sheet: 06G170500 (TIP5-1)
Table S5. Haplotypes of aquaporin gene TIP5-1. The cell highlighted in red marks the tolerant genotype and the one highlighted in green marks the sensitive genotype. Black cells indicate the presence of SNPs at that location in the gene. Orange cells mark the location of SNPs between the tolerant and sensitive genotypes
	Chrom:Position	Chr 6 : 53647422	Chr 6 : 53647476	Chr 6 : 53647551	Chr 6 : 53647571	Chr 6 : 53647590	Chr 6 : 53647638	Chr 6 : 53647664	Chr 6 : 53647692	Chr 6 : 53648053	Chr 6 : 53648466	Chr 6 : 53648470	Chr 6 : 53648471
	SNP Class	SNP	SNP	SNP	SNP	SNP	SNP	SNP	SNP	SNP	SNP	SNP	SNP
	Gene Name:SNP Location	Sobic.006G170500:3' UTR Variant	Sobic.006G170500:3' UTR Variant	Sobic.006G170500:3' UTR Variant	Sobic.006G170500:3' UTR Variant	Sobic.006G170500:3' UTR Variant	Sobic.006G170500:Synonymous Variant	Sobic.006G170500:Missense Variant	Sobic.006G170500:Synonymous Variant	Sobic.006G170500:5' UTR Premature Start Codon Gain Variant	Sobic.006G170500:5' UTR Variant	Sobic.006G170500:5' UTR Variant	Sobic.006G170500:5' UTR Variant
Haplotypes	#IS 7131	G	G	A	G	A	G	C	C	A	C	G	G
	#S.bicolorsubsp.verticilliflorum(PI300119)	G	G	A	G	A	G	C	C	A	C	G	G
H1	#S.bicolor(PI226096)	G	G	A	G	A	G	C	C	A	C	G	G
	#Zengada(IBC/E-308)	G	G	A	G	A	G	C	C	A	C	G	G
	#BTx642	C	A	A	G	A	G	C	C	A	C	G	G
H2	#S.propinquum369-1	C	T	A	G	A	G	C	C	A	C	G	G
	#S.propinquum369-2	C	T	A	G	A	G	C	C	A	C	G	G
H3	#SC170-6-8	C	G	A	C	G	G	C	C	A	C	G	G
H4	#PI585749	C	A	G	C	G	C	C	C	A	C	G	G
H5	#E-Tian	G	G	A	G	A	G	C	C	G	A	A	A
H6	#SS79	C	A	G	C	G	C	T	G	G	A	A	A
	#IS 12883	C	G	A	G	A	G	C	C	A	C	G	G
	#Ai4	C	G	A	G	A	G	C	C	A	C	G	G
	#B923296	C	G	A	G	A	G	C	C	A	C	G	G
	#ICSV745	C	G	A	G	A	G	C	C	A	C	G	G
	#Karper-669	C	G	A	G	A	G	C	C	A	C	G	G
	#KS115	C	G	A	G	A	G	C	C	A	C	G	G
	#LR9198	C	G	A	G	A	G	C	C	A	C	G	G
	#Macia	C	G	A	G	A	G	C	C	A	C	G	G
	#Malisor-84-7	C	G	A	G	A	G	C	C	A	C	G	G
	#PI525695	C	G	A	G	A	G	C	C	A	C	G	G
	#QL12	C	G	A	G	A	G	C	C	A	C	G	G
	#R931945-2-2	C	G	A	G	A	G	C	C	A	C	G	G
	#Rio	C	G	A	G	A	G	C	C	A	C	G	G
	#RTx7000	C	G	A	G	A	G	C	C	A	C	G	G
	#PI586430	C	G	A	G	A	G	C	C	A	C	G	G
	#B963676	C	G	A	G	A	G	C	C	A	C	G	G
	#PI563516	C	G	A	G	A	G	C	C	A	C	G	G
	#Ji_2731	C	G	A	G	A	G	C	C	A	C	G	G
	#Keller	C	G	A	G	A	G	C	C	A	C	G	G
H7	#Early-Hegari	C	G	A	G	A	G	C	C	A	C	G	G
	#IS3614-2	C	G	A	G	A	G	C	C	A	C	G	G
	#IS8525	C	G	A	G	A	G	C	C	A	C	G	G
	#IS9710	C	G	A	G	A	G	C	C	A	C	G	G
	#M35-1	C	G	A	G	A	G	C	C	A	C	G	G
	#SC103-14E	C	G	A	G	A	G	C	C	A	C	G	G
	#SC108C	C	G	A	G	A	G	C	C	A	C	G	G
	#SC23	C	G	A	G	A	G	C	C	A	C	G	G
	#SC237-14E	C	G	A	G	A	G	C	C	A	C	G	G
	#SC326-6	C	G	A	G	A	G	C	C	A	C	G	G
	#SC35C	C	G	A	G	A	G	C	C	A	C	G	G
	#SC56-14E	C	G	A	G	A	G	C	C	A	C	G	G
	#SC62C	C	G	A	G	A	G	C	C	A	C	G	G
	#IBC/E-38432	C	G	A	G	A	G	C	C	A	C	G	G
	#Yik. solate (IBC/E-339)	C	G	A	G	A	G	C	C	A	C	G	G
	#Cherekit (IBC/E-460)	C	G	A	G	A	G	C	C	A	C	G	G
	#Greenleaf	C	G	A	G	A	G	C	C	A	C	G	G
	#S.bicolor subsp.drummondii(PI330272)	C	G	A	G	A	G	C	C	A	C	G	G
	#S.bicolorsubsp.verticilliflorum(AusTRCF-317961)	C	G	A	G	A	G	C	C	A	C	G	G
	#Kilo(IBC/E-382)	C	G	A	G	A	G	C	C	A	C	G	G
	#Reference	C	G	A	G	A	G	C	C	A	C	G	G

## Sheet: 03G098100 (NIP4-1)
Table S5. Haplotypes of aquaporin gene NIP4-1. The cell highlighted in red marks the tolerant genotype and the one highlighted in green marks the sensitive genotype. Black cells indicate the presence of SNPs at that location in the gene. Orange cells mark the location of SNPs between the tolerant and sensitive genotypes
	Chrom:Position	Chr 3 : 8671523	Chr 3 : 8671552	Chr 3 : 8671553	Chr 3 : 8671581	Chr 3 : 8671583	Chr 3 : 8671584	Chr 3 : 8671610	Chr 3 : 8671614	Chr 3 : 8671616	Chr 3 : 8671693	Chr 3 : 8671695	Chr 3 : 8671728	Chr 3 : 8671781	Chr 3 : 8671822	Chr 3 : 8671832	Chr 3 : 8671857	Chr 3 : 8671863	Chr 3 : 8671878	Chr 3 : 8671950	Chr 3 : 8671955	Chr 3 : 8671983	Chr 3 : 8671997	Chr 3 : 8672055	Chr 3 : 8672142	Chr 3 : 8672171	Chr 3 : 8672177	Chr 3 : 8672200	Chr 3 : 8672225	Chr 3 : 8672229	Chr 3 : 8672289	Chr 3 : 8672293	Chr 3 : 8672307	Chr 3 : 8672310	Chr 3 : 8672350	Chr 3 : 8672358	Chr 3 : 8672363	Chr 3 : 8672377	Chr 3 : 8672400	Chr 3 : 8672402	Chr 3 : 8672420	Chr 3 : 8672422	Chr 3 : 8672429	Chr 3 : 8672485	Chr 3 : 8672503	Chr 3 : 8672541	Chr 3 : 8672542	Chr 3 : 8672575	Chr 3 : 8672658
	SNP Class	SNP	SNP	SNP	SNP	SNP	SNP	SNP	SNP	SNP	SNP	SNP	SNP	SNP	SNP	SNP	SNP	SNP	SNP	SNP	SNP	SNP	SNP	SNP	SNP	SNP	SNP	SNP	SNP	SNP	SNP	SNP	SNP	SNP	SNP	SNP	SNP	SNP	SNP	SNP	SNP	SNP	SNP	SNP	SNP	SNP	SNP	SNP	SNP
	Gene Name:SNP Location	Sobic.003G098100:5' UTR Variant	Sobic.003G098100:5' UTR Variant	Sobic.003G098100:5' UTR Variant	Sobic.003G098100:5' UTR Variant	Sobic.003G098100:Start Lost	Sobic.003G098100:5' UTR Variant	Sobic.003G098100:Start Lost	Sobic.003G098100:5' UTR Variant	Sobic.003G098100:5' UTR Variant	Sobic.003G098100:5' UTR Variant	Sobic.003G098100:5' UTR Variant	Sobic.003G098100:Start Lost	Sobic.003G098100:Start Lost	Sobic.003G098100:5' UTR Variant	Sobic.003G098100:5' UTR Variant	Sobic.003G098100:5' UTR Premature Start Codon Gain Variant	Sobic.003G098100:5' UTR Premature Start Codon Gain Variant	Sobic.003G098100:5' UTR Premature Start Codon Gain Variant	Sobic.003G098100:Start Lost	Sobic.003G098100:5' UTR Variant	Sobic.003G098100:5' UTR Variant	Sobic.003G098100:5' UTR Variant	Sobic.003G098100:Start Lost	Sobic.003G098100:5' UTR Variant	Sobic.003G098100:5' UTR Variant	Sobic.003G098100:5' UTR Variant	Sobic.003G098100:Start Lost	Sobic.003G098100:5' UTR Variant	Sobic.003G098100:5' UTR Variant	Sobic.003G098100:Synonymous Variant	Sobic.003G098100:Missense Variant	Sobic.003G098100:Synonymous Variant	Sobic.003G098100:Synonymous Variant	Sobic.003G098100:Missense Variant	Sobic.003G098100:Synonymous Variant	Sobic.003G098100:Missense Variant	Sobic.003G098100:Missense Variant	Sobic.003G098100:Synonymous Variant	Sobic.003G098100:Missense Variant	Sobic.003G098100:Splice Region Variant	Sobic.003G098100:Splice Region Variant	Sobic.003G098100:5' UTR Premature Start Codon Gain Variant	Sobic.003G098100:5' UTR Premature Start Codon Gain Variant	Sobic.003G098100:5' UTR Premature Start Codon Gain Variant	Sobic.003G098100:Splice Region Variant	Sobic.003G098100:Splice Region Variant	Sobic.003G098100:Synonymous Variant	Sobic.003G098100:Synonymous Variant
Haplotypes	#Reference	C	G	G	G	G	T	C	C	G	G	A	A	A	G	A	C	T	C	A	C	G	G	C	T	T	A	A	A	G	C	G	C	C	G	A	C	G	T	A	G	T	C	A	A	A	C	C	T
	#IS 7131	C	G	G	G	G	T	C	C	G	G	A	A	A	G	A	C	T	C	A	C	G	G	C	T	T	A	A	A	G	C	G	C	C	G	A	C	G	T	A	G	T	C	A	A	A	C	C	T
	#B923296	C	G	G	G	G	T	C	C	G	G	A	A	A	G	A	C	T	C	A	C	G	G	C	T	T	A	A	A	G	C	G	C	C	G	A	C	G	T	A	G	T	C	A	A	A	C	C	T
	#ICSV745	C	G	G	G	G	T	C	C	G	G	A	A	A	G	A	C	T	C	A	C	G	G	C	T	T	A	A	A	G	C	G	C	C	G	A	C	G	T	A	G	T	C	A	A	A	C	C	T
	#KS115	C	G	G	G	G	T	C	C	G	G	A	A	A	G	A	C	T	C	A	C	G	G	C	T	T	A	A	A	G	C	G	C	C	G	A	C	G	T	A	G	T	C	A	A	A	C	C	T
H1	#Macia	C	G	G	G	G	T	C	C	G	G	A	A	A	G	A	C	T	C	A	C	G	G	C	T	T	A	A	A	G	C	G	C	C	G	A	C	G	T	A	G	T	C	A	A	A	C	C	T
	#Malisor-84-7	C	G	G	G	G	T	C	C	G	G	A	A	A	G	A	C	T	C	A	C	G	G	C	T	T	A	A	A	G	C	G	C	C	G	A	C	G	T	A	G	T	C	A	A	A	C	C	T
	#M35-1	C	G	G	G	G	T	C	C	G	G	A	A	A	G	A	C	T	C	A	C	G	G	C	T	T	A	A	A	G	C	G	C	C	G	A	C	G	T	A	G	T	C	A	A	A	C	C	T
	#SC108C	C	G	G	G	G	T	C	C	G	G	A	A	A	G	A	C	T	C	A	C	G	G	C	T	T	A	A	A	G	C	G	C	C	G	A	C	G	T	A	G	T	C	A	A	A	C	C	T
	#SC170-6-8	C	G	G	G	G	T	C	C	G	G	A	A	A	G	A	C	T	C	A	C	G	G	C	T	T	A	A	A	G	C	G	C	C	G	A	C	G	T	A	G	T	C	A	A	A	C	C	T
	#Cherekit (IBC/E-460)	C	G	G	G	G	T	C	C	G	G	A	A	A	G	A	C	T	C	A	C	G	G	C	T	T	A	A	A	G	C	G	C	C	G	A	C	G	T	A	G	T	C	A	A	A	C	C	T
H2	#PI525695	C	A	A	G	G	C	C	C	G	G	A	A	A	G	A	C	T	T	C	C	G	G	C	T	T	A	A	A	G	C	G	C	C	G	G	C	C	T	A	G	T	C	A	A	A	C	C	T
H3	#SC103-14E	C	G	G	A	G	C	C	C	G	G	A	A	A	G	A	C	T	C	A	C	G	G	C	T	T	A	A	A	G	C	G	C	C	G	A	C	G	T	A	G	T	C	A	A	A	C	C	T
H4	#QL12	C	G	G	G	G	C	C	C	G	G	A	A	A	G	A	C	T	C	A	C	G	G	C	T	T	A	A	A	G	C	G	C	C	G	G	C	C	T	A	G	T	C	A	A	A	C	C	T
H5	#Early-Hegari	C	G	G	G	G	C	C	C	G	G	A	A	A	G	A	C	T	C	A	C	G	G	C	T	T	A	A	A	G	C	G	C	C	T	G	C	C	G	G	R	Y	C	A	A	A	C	C	T
H6	#SC237-14E	C	G	G	G	G	C	C	C	G	G	A	A	A	G	A	C	T	C	A	C	G	G	C	T	T	A	A	A	G	C	G	C	C	T	G	C	C	G	G	A	C	C	A	A	A	C	C	T
H7	#SC56-14E	C	G	G	G	G	C	C	C	G	G	A	A	A	G	A	C	T	C	A	C	G	G	C	T	T	A	A	A	G	C	G	C	C	T	G	C	C	G	G	A	C	C	A	A	A	C	C	T
H8	#S.bicolor(PI226096)	C	G	G	G	G	C	C	C	G	G	A	A	A	G	A	C	T	C	A	C	G	G	C	T	T	A	A	A	G	C	G	C	C	T	G	C	C	G	G	A	C	C	A	A	A	C	C	T
H9	#Kilo(IBC/E-382)	C	G	G	G	G	T	T	G	C	G	A	A	A	G	A	C	T	C	A	C	C	G	C	T	T	A	A	A	G	C	G	C	C	G	A	C	G	T	A	G	T	C	A	A	A	C	C	T
H10	#PI586430	C	G	G	G	G	T	C	G	C	A	A	A	A	G	A	T	C	C	A	G	C	G	C	T	T	A	A	A	G	C	G	A	C	G	G	C	G	G	G	A	C	G	C	T	R	Y	T	G
H11	#R931945-2-2	C	G	G	G	G	T	C	C	G	A	A	T	G	A	G	T	C	C	A	G	C	C	C	T	T	C	A	G	C	C	G	C	C	G	G	C	G	G	G	A	C	G	C	T	G	T	T	G
H12	#RTx7000	C	G	G	G	G	T	C	C	G	A	A	T	A	A	G	T	C	C	A	G	C	C	C	T	T	C	A	G	C	C	G	C	C	G	G	C	G	G	G	A	C	G	A	A	G	T	T	G
H13	#E-Tian	C	G	G	G	G	T	C	C	G	A	A	T	G	A	G	T	C	C	A	G	C	C	C	G	T	C	A	G	C	C	G	C	C	G	G	C	G	G	G	A	C	C	C	T	G	T	T	G
H14	#SS79	C	G	G	G	G	T	C	C	G	A	A	T	G	A	G	T	C	C	A	G	C	C	C	G	T	C	A	G	C	C	G	C	C	G	G	C	G	G	G	A	C	G	C	T	G	T	T	G
H15	#Greenleaf	C	G	G	G	G	T	C	C	G	A	A	T	A	G	A	T	C	C	A	G	C	G	C	T	T	C	A	G	C	C	G	A	C	G	G	C	G	G	G	A	C	G	C	A	A	C	T	T
H16	#S.bicolorsubsp.verticilliflorum(PI300119)	C	G	G	G	G	T	C	C	G	A	A	A	A	A	G	T	C	C	A	G	C	G	C	T	T	A	A	A	C	T	A	A	A	G	G	A	G	G	G	A	C	G	A	A	A	C	T	G
H17	#Zengada(IBC/E-308)	C	G	G	G	G	T	C	C	G	A	A	A	A	G	A	T	C	C	A	G	C	G	C	T	T	A	A	G	G	C	G	C	C	G	A	C	G	G	G	A	C	G	A	A	A	C	C	T
H18	#S.propinquum369-2	C	G	G	G	G	T	C	C	G	G	G	A	A	A	A	C	T	C	A	C	C	G	T	T	T	C	T	A	C	T	G	C	C	G	G	C	G	G	G	A	C	C	C	A	A	C	C	G
H19	#Rio	C	G	G	G	G	T	C	C	G	G	A	A	A	A	G	T	C	C	A	G	C	C	C	T	T	A	A	G	C	C	G	C	C	G	A	C	G	T	A	G	T	C	A	A	A	C	C	T
H20	#B963676	C	G	G	G	G	T	C	C	G	G	A	A	A	A	G	T	C	C	A	G	C	C	C	T	T	A	A	A	C	C	G	C	C	G	G	C	G	G	G	A	C	C	A	A	A	C	C	T
H21	#S.propinquum369-1	C	G	G	G	G	T	C	C	G	G	A	A	A	A	A	C	T	C	A	C	C	G	T	G	T	C	T	A	C	T	G	C	C	G	G	C	G	G	G	A	C	C	C	A	A	C	C	G
H22	#Karper-669	C	G	G	G	G	T	C	C	G	G	A	A	A	G	G	T	C	C	A	G	G	C	C	T	T	A	A	R	S	C	G	C	C	G	G	C	G	G	G	A	C	G	A	A	A	C	T	T
H23	#IS8525	C	G	G	G	G	T	C	C	G	G	A	A	A	G	G	T	C	C	A	G	C	C	C	T	T	A	A	A	C	C	G	C	C	G	G	C	G	G	G	A	C	G	A	A	A	C	C	T
H24	#S.bicolorsubsp.verticilliflorum(AusTRCF-317961)	C	G	G	G	G	T	C	C	G	G	A	A	A	G	A	T	C	C	A	G	C	G	C	T	T	A	A	A	G	C	G	C	C	G	A	C	G	T	A	A	C	C	A	A	A	C	C	T
H25	#SC326-6	C	G	G	G	G	T	C	C	G	G	A	A	A	G	A	C	T	C	A	G	C	C	C	T	T	A	A	A	G	C	G	C	C	G	G	C	G	G	G	A	C	G	A	A	A	C	T	G
H26	#Keller	C	G	G	G	G	T	C	C	G	G	A	A	A	G	A	C	T	C	A	G	G	C	C	T	T	A	A	A	G	C	G	C	C	G	A	C	G	T	A	G	T	C	A	A	A	C	C	G
H27	#S.bicolor subsp.drummondii(PI330272)	Y	G	G	G	R	Y	C	C	G	G	A	A	A	G	A	C	T	C	A	C	G	G	C	T	C	A	A	A	G	C	G	C	C	G	A	C	C	T	A	G	T	C	A	A	A	C	C	G
H28	#Ji_2731	C	G	G	G	G	T	C	C	G	G	A	A	A	G	A	C	T	C	A	C	G	G	C	T	T	A	A	A	G	C	G	C	C	G	G	C	C	T	A	G	T	C	A	A	A	C	C	T
H29	#PI563516	C	G	G	G	G	Y	C	C	G	G	A	A	A	G	A	C	T	C	A	C	G	G	C	T	T	A	A	A	G	C	G	C	C	G	G	C	C	T	A	G	T	C	A	A	A	C	C	T
	#Ai4	C	G	G	G	G	T	C	C	G	G	A	A	A	G	A	C	T	C	A	C	G	G	C	T	T	A	A	A	G	C	G	C	C	G	G	C	C	T	A	G	T	C	A	A	A	C	C	T
H30	#BTx642	C	G	G	G	G	T	C	C	G	G	A	A	A	G	A	C	T	C	A	C	G	G	C	T	T	A	A	A	G	C	G	C	C	G	G	C	C	T	A	G	T	C	A	A	A	C	C	T
H31	#PI585749	C	G	G	G	G	T	C	C	G	G	A	A	A	G	A	C	T	C	A	C	G	G	C	T	T	A	A	A	G	C	G	C	C	G	G	C	C	T	A	G	T	C	A	A	A	C	C	T
H32	#SC62C	C	G	G	G	G	T	C	C	G	G	A	A	A	G	A	C	T	C	A	C	G	G	C	T	T	A	A	A	G	C	G	C	C	G	G	C	C	T	A	G	T	C	A	A	A	C	C	T
	#SC35C	C	G	G	G	G	T	C	C	G	G	A	A	A	G	A	C	T	C	A	C	G	G	C	T	T	A	A	A	G	C	G	C	C	G	G	C	C	T	A	G	T	C	A	A	A	C	C	T
H33	#SC23	C	G	G	G	G	T	C	C	G	G	A	A	A	G	A	C	T	C	A	C	G	G	C	T	T	A	A	A	G	C	G	C	C	G	G	C	C	T	A	G	T	C	A	A	A	C	C	T
	#IS3614-2	C	G	G	G	G	Y	C	C	G	G	A	A	A	G	A	C	T	C	A	C	G	G	C	T	T	A	A	A	G	C	G	C	C	G	G	C	C	T	A	G	T	C	A	A	A	C	C	T
H34	#IS9710	C	G	G	G	G	T	C	C	G	G	A	A	A	G	A	C	T	C	A	C	G	G	C	T	T	A	A	A	G	C	G	C	C	G	G	C	C	T	A	G	T	C	A	A	A	C	C	T
	#IBC/E-38432	C	G	G	G	G	T	C	C	G	G	A	A	A	G	A	C	T	C	A	C	G	G	C	T	T	A	A	A	G	C	G	C	C	G	G	C	C	T	A	G	T	C	A	A	A	C	C	T
	#LR9198	C	G	G	G	G	T	C	C	G	G	A	A	A	G	A	C	T	C	A	C	G	G	C	T	T	A	A	A	G	C	G	C	C	G	G	C	C	T	A	G	T	C	A	A	A	C	C	T
H35	#IS 12883	C	G	G	G	G	T	C	C	G	G	A	A	A	G	A	C	T	C	A	C	G	G	C	T	T	A	A	A	G	C	G	C	C	G	A	C	G	T	A	G	T	C	A	A	A	C	C	T
	#Yik. solate (IBC/E-339)	C	G	G	G	G	T	C	C	G	G	A	A	A	G	A	C	T	C	A	C	G	G	C	T	T	A	A	A	G	C	G	C	C	G	A	C	G	T	A	G	T	C	A	A	A	C	C	T
[truncated: 26 more columns]
